# Supplementary material for: Carbapenem-resistant Escherichia coli exhibit diverse spatiotemporal epidemiological characteristics across the globe
Source: Commun Biol. 2024 Jan 6;7:51. doi: 10.1038/s42003-023-05745-7 (PMC10771496; doi:10.1038/s42003-023-05745-7)
Supplement: Supplementary file 4 — Supplementary Data 1 [file 42003_2023_5745_MOESM4_ESM.xlsx]

## Sheet: Strain Information
Assembly	Strain name	Collection year	Location	Sourse
SRR23612603	34	2017	China	clinical
GCA_028862855	40	2015	China	environmental/other
GCA_028825805	65	2019	Switzerland	environmental/other
GCA_028825775	76	2017	China	clinical
GCA_028825735	91	2023	Italy	clinical
GCA_028825745	92	2023	Italy	clinical
GCA_028825675	114	2020	China	clinical
GCA_028825665	116	2023	China	environmental/other
GCA_028825635	165	2015	USA	clinical
GCA_028825645	182	2017	China	clinical
GCA_028825655	190	2016	USA	clinical
GCA_028825595	219	2016	USA	clinical
GCA_028825565	222	2015	USA	clinical
GCA_028825555	311	2023	Italy	clinical
GCA_028825535	363	2017	China	clinical
GCA_028825545	404	2017	China	clinical
GCA_028825505	405	2020	China	clinical
GCA_028825485	443	2023	China	environmental/other
GCA_028829275	444	2023	China	environmental/other
GCA_028818895	446	2023	China	environmental/other
SRR8980557	447	2023	China	environmental/other
GCA_028796885	448	2023	China	environmental/other
GCA_028794885	449	2023	China	environmental/other
GCA_028794945	450	2023	China	environmental/other
GCA_028794985	451	2023	China	environmental/other
SRR8980554	452	2023	China	environmental/other
GCA_028794925	453	2023	China	environmental/other
GCA_028792755	454	2023	China	environmental/other
GCA_028784645	455	2023	China	environmental/other
GCA_028760845	457	2023	China	environmental/other
GCA_028760425	458	2023	China	environmental/other
GCA_028764045	459	2023	China	environmental/other
GCA_028760495	460	2023	China	environmental/other
GCA_028760565	461	2023	China	environmental/other
GCA_028754375	462	2023	China	environmental/other
GCA_028755255	463	2023	China	environmental/other
GCA_028753575	464	2023	China	environmental/other
GCA_028737465	465	2023	China	environmental/other
GCA_028675175	466	2023	China	environmental/other
GCA_028658355	467	2023	China	environmental/other
GCA_028662655	468	2023	China	environmental/other
GCA_028662775	469	2023	China	environmental/other
GCA_028662755	471	2023	China	environmental/other
GCA_028654095	472	2023	China	environmental/other
GCA_028654015	473	2023	China	environmental/other
GCA_028653895	474	2023	China	environmental/other
GCA_028653875	475	2023	China	environmental/other
GCA_028653775	477	2023	China	environmental/other
GCA_028653635	478	2023	China	environmental/other
GCA_028652975	479	2023	China	environmental/other
GCA_028652995	480	2023	China	environmental/other
GCA_028652915	481	2023	China	environmental/other
GCA_028634215	483	2023	China	environmental/other
GCA_028634145	484	2023	China	environmental/other
GCA_028634085	486	2023	China	environmental/other
GCA_028633985	487	2023	China	environmental/other
GCA_028631485	489	2023	China	environmental/other
GCA_028644065	490	2023	China	environmental/other
GCA_028644845	491	2023	China	environmental/other
GCA_028641525	492	2023	China	environmental/other
GCA_028641505	493	2023	China	environmental/other
GCA_028641485	494	2023	China	environmental/other
GCA_028641625	495	2023	China	environmental/other
SRR23470205	496	2023	China	environmental/other
GCA_028646055	497	2023	China	environmental/other
GCA_028645975	498	2023	China	environmental/other
GCA_028646095	499	2023	China	environmental/other
SRR23462779	500	2023	China	environmental/other
GCA_028631805	501	2023	China	environmental/other
GCA_028630115	502	2023	China	environmental/other
GCA_020362645	503	2023	China	environmental/other
GCA_028633445	504	2023	China	environmental/other
GCA_028636745	507	2023	China	environmental/other
GCA_028627775	508	2023	China	environmental/other
SRR17841639	510	2023	China	environmental/other
SRR17841641	511	2023	China	environmental/other
SRR17841640	513	2023	China	environmental/other
SRR17841635	515	2023	China	environmental/other
SRR17841636	544	2023	China	environmental/other
SRR17841638	545	2023	China	environmental/other
SRR17841637	549	2023	China	environmental/other
SRR17841634	550	2018	Italy	clinical
SRR17841633	552	2023	China	environmental/other
SRR17841632	554	2023	China	environmental/other
GCA_028624725	555	2023	China	environmental/other
GCA_028430265	557	2023	China	environmental/other
GCA_028609765	558	2023	China	environmental/other
GCA_028577645	559	2023	China	environmental/other
GCA_028572565	566	2023	China	clinical
GCA_028547835	570	2023	China	environmental/other
GCA_028547815	571	2023	China	environmental/other
GCA_028547175	574	2023	China	environmental/other
GCA_028543595	576	2023	China	environmental/other
GCA_028544175	578	2023	China	environmental/other
GCA_028544195	582	2023	China	environmental/other
GCA_028543475	583	2023	China	environmental/other
GCA_028519225	584	2023	China	environmental/other
GCA_028517525	585	2023	China	environmental/other
GCA_028473305	586	2023	China	environmental/other
GCA_028471885	587	2023	China	environmental/other
GCA_028464445	590	2023	China	environmental/other
GCA_028474545	591	2023	China	environmental/other
GCA_028506165	596	2023	China	environmental/other
GCA_028506655	598	2023	China	environmental/other
GCA_028458565	599	2023	China	environmental/other
GCA_028461605	600	2023	China	environmental/other
GCA_028461585	601	2023	China	environmental/other
GCA_028462055	602	2023	China	environmental/other
GCA_028461765	604	2023	China	environmental/other
GCA_028465705	606	2023	China	environmental/other
GCA_028461885	607	2023	China	environmental/other
GCA_028450865	613	2023	China	environmental/other
GCA_028439515	614	2023	China	environmental/other
GCA_028430905	615	2023	China	environmental/other
GCA_028432095	616	2023	China	environmental/other
GCA_028429865	617	2023	China	environmental/other
GCA_028430925	619	2023	China	environmental/other
SRR23307094	620	2023	China	environmental/other
SRR23307092	621	2023	China	environmental/other
SRR23307091	622	2023	China	environmental/other
GCA_028369795	623	2023	China	environmental/other
GCA_028366275	624	2023	China	environmental/other
SRR23291414	625	2023	China	environmental/other
GCA_028366255	626	2023	China	environmental/other
GCA_028366215	627	2023	China	environmental/other
GCA_028366235	628	2023	China	environmental/other
GCA_028366515	629	2023	China	environmental/other
GCA_028362755	630	2023	China	environmental/other
GCA_028363535	632	2023	China	environmental/other
GCA_028363675	633	2023	China	environmental/other
GCA_028358535	634	2023	China	environmental/other
GCA_028358975	635	2023	China	environmental/other
GCA_026531655	636	2023	China	environmental/other
GCA_026531675	637	2023	China	environmental/other
GCA_026532135	638	2023	China	environmental/other
GCA_028307685	639	2023	China	environmental/other
GCA_028307605	640	2023	China	environmental/other
GCA_028203915	641	2023	China	clinical
GCA_028216535	642	2023	China	environmental/other
GCA_028216555	643	2023	China	environmental/other
GCA_028216655	644	2023	China	environmental/other
GCA_028216615	645	2023	China	environmental/other
GCA_028216675	646	2023	China	environmental/other
GCA_028216775	647	2023	China	environmental/other
GCA_028216795	648	2023	China	environmental/other
SRR21596011	650	2023	China	environmental/other
SRR21595934	652	2023	China	environmental/other
SRR21595870	653	2023	China	environmental/other
SRR21595760	654	2023	China	environmental/other
SRR21595723	655	2023	China	environmental/other
SRR21595724	656	2023	China	environmental/other
SRR21595725	658	2023	China	environmental/other
SRR21595726	659	2023	China	environmental/other
SRR21595719	660	2023	China	environmental/other
SRR21595721	674	2023	China	environmental/other
GCA_027989005	675	2023	China	environmental/other
GCA_027988985	676	2023	China	environmental/other
GCA_027988915	678	2023	China	environmental/other
GCA_027988905	679	2023	China	environmental/other
GCA_027988875	680	2023	China	environmental/other
GCA_027988865	681	2023	China	environmental/other
GCA_027988845	682	2023	China	environmental/other
GCA_027988805	683	2023	China	environmental/other
GCA_027988775	684	2023	China	clinical
GCA_027988695	686	2023	China	environmental/other
GCA_027988715	694	2023	China	environmental/other
GCA_027988705	704	2023	China	environmental/other
GCA_027988685	705	2023	China	environmental/other
GCA_027988665	707	2023	China	environmental/other
GCA_027988635	708	2023	China	environmental/other
GCA_027988625	709	2023	China	environmental/other
GCA_027988585	710	2023	China	environmental/other
GCA_027988505	711	2023	China	environmental/other
GCA_027988365	713	2023	China	environmental/other
GCA_027988305	714	2023	China	environmental/other
GCA_027988245	715	2023	China	environmental/other
GCA_027988255	716	2023	China	environmental/other
GCA_027988225	779	2016	China	clinical
GCA_027988165	801	2023	China	clinical
GCA_027988145	802	2023	China	clinical
GCA_027984125	803	2023	China	clinical
GCA_027984105	908	2016	China	environmental/other
GCA_027984055	961	2018	USA	clinical
GCA_027984045	972	2017	China	environmental/other
GCA_027984035	974	2017	China	environmental/other
GCA_027984025	977	2017	China	environmental/other
GCA_027984005	1044	2017	China	environmental/other
GCA_027983985	1045	2017	China	environmental/other
GCA_027983945	1081	2017	China	environmental/other
GCA_027983955	1141	2017	China	environmental/other
GCA_027983925	1142	2017	China	environmental/other
GCA_027983905	1144	2017	China	environmental/other
GCA_027983885	1160	2017	France	clinical
GCA_027983825	1204	2017	China	environmental/other
GCA_027983755	1238	2017	China	environmental/other
GCA_027983725	1241	2017	China	environmental/other
GCA_027983735	1246	2017	China	environmental/other
GCA_027983665	1249	2017	China	environmental/other
GCA_027983585	1338	2017	China	environmental/other
GCA_027983465	1339	2017	China	environmental/other
GCA_027983535	1340	2017	China	environmental/other
GCA_027983345	1379	2017	China	environmental/other
GCA_027983295	1380	2017	China	environmental/other
GCA_027983285	1426	2017	China	environmental/other
GCA_027983245	1429	2017	China	environmental/other
GCA_027983145	1431	2017	China	environmental/other
GCA_027983105	1432	2017	China	environmental/other
GCA_027983065	1433	2017	China	environmental/other
GCA_027983075	1434	2017	China	environmental/other
GCA_027983025	1445	2017	China	environmental/other
GCA_027982965	1447	2017	China	environmental/other
GCA_027982945	1449	2017	China	environmental/other
GCA_027982905	1450	2017	China	environmental/other
GCA_027982865	1451	2017	China	environmental/other
GCA_027944855	1455	2017	China	environmental/other
GCA_028054775	1457	2017	China	environmental/other
GCA_028052795	1471	2017	China	environmental/other
GCA_028054835	1476	2017	China	environmental/other
GCA_028052895	1478	2017	China	environmental/other
GCA_028053035	1544	2017	China	environmental/other
GCA_028055155	1854	2013	Brazil	clinical
GCA_028053615	2006	2018	Pakistan	clinical
GCA_028053595	2013	2018	Pakistan	clinical
GCA_028055795	2014	2018	Pakistan	clinical
GCA_028049085	2015	2018	Pakistan	clinical
SRR19599701	2026	2018	Pakistan	clinical
GCA_027963205	2040	2018	Pakistan	clinical
SRR23029197	2042	2018	Pakistan	clinical
GCA_027889215	2044	2018	Pakistan	clinical
GCA_027889175	2073	2018	Pakistan	clinical
GCA_027889135	2083	2018	Pakistan	clinical
GCA_027889155	2084	2018	Pakistan	clinical
GCA_027889105	2094	2018	Pakistan	clinical
GCA_027889075	2096	2018	Pakistan	clinical
GCA_027888995	2128	2016	Brazil	clinical
GCA_027889055	2336	2016	Argentina	clinical
GCA_027889015	2547	2018	China	clinical
GCA_027889005	3512	2016	China	clinical
GCA_027888975	4349	2015	Nigeria	clinical
GCA_027888955	4833	2014	China	clinical
GCA_027888935	5008	2012	China	clinical
GCA_027888905	5264	2019	USA	clinical
GCA_027888895	5270	2019	USA	clinical
GCA_027888855	6020	2016	China	clinical
GCA_027888865	6051	2016	China	clinical
GCA_027888815	6409	2012	Colombia	clinical
GCA_027888825	7469	2019	Brazil	clinical
GCA_027888775	8100	2015	France	clinical
GCA_027888785	9060	2020	China	clinical
GCA_027888755	9413	2014	United Kingdom	clinical
GCA_027888735	9414	2014	United Kingdom	clinical
GCA_027888715	9422	2014	United Kingdom	clinical
GCA_027888695	9433	2014	United Kingdom	clinical
GCA_027888665	9703	2017	Greece	clinical
GCA_027888655	9793	2017	Greece	clinical
GCA_027888625	13240	2014	United Kingdom	clinical
GCA_027888615	14492	2014	United Kingdom	clinical
GCA_027888595	15949	2017	Nigeria	clinical
GCA_027888575	16029	2018	Nigeria	clinical
GCA_027888555	16032	2018	Nigeria	clinical
GCA_027888535	17303	2023	China	clinical
GCA_027888515	18845	2014	United Kingdom	clinical
GCA_027888495	18849	2014	United Kingdom	clinical
GCA_027888475	18853	2014	United Kingdom	clinical
GCA_027888445	20734	2014	United Kingdom	clinical
GCA_027888435	20735	2014	United Kingdom	clinical
GCA_027888415	20741	2014	United Kingdom	clinical
GCA_027888395	20752	2014	United Kingdom	clinical
GCA_027888375	20861	2014	United Kingdom	clinical
GCA_027888345	20870	2014	United Kingdom	clinical
GCA_027888335	20879	2014	United Kingdom	clinical
GCA_027888315	20882	2014	United Kingdom	clinical
GCA_027888295	22197	2014	United Kingdom	clinical
GCA_027888275	22199	2014	United Kingdom	clinical
GCA_027888255	22211	2014	United Kingdom	clinical
GCA_027888205	22213	2014	United Kingdom	clinical
GCA_027888215	25291	2014	United Kingdom	clinical
GCA_027888165	25294	2014	United Kingdom	clinical
GCA_027888155	25299	2014	United Kingdom	clinical
GCA_027888135	25303	2014	United Kingdom	clinical
GCA_027888115	25304	2014	United Kingdom	clinical
GCA_027888095	25308	2014	United Kingdom	clinical
GCA_027888045	26600	2013	United Kingdom	clinical
GCA_027888065	26602	2014	United Kingdom	clinical
GCA_027888035	26608	2014	United Kingdom	clinical
GCA_027888015	26612	2014	United Kingdom	clinical
GCA_027887995	26613	2014	United Kingdom	clinical
GCA_027887975	26617	2014	United Kingdom	clinical
GCA_027887945	26631	2014	United Kingdom	clinical
GCA_027887935	29166	2014	United Kingdom	clinical
GCA_027887915	29170	2014	United Kingdom	clinical
GCA_027887895	29175	2014	United Kingdom	clinical
GCA_027887875	29177	2014	United Kingdom	clinical
GCA_027887855	29195	2014	United Kingdom	clinical
GCA_027887805	29201	2014	United Kingdom	clinical
GCA_027887795	29202	2014	United Kingdom	clinical
GCA_027887815	32325	2014	United Kingdom	clinical
GCA_027887775	32327	2014	United Kingdom	clinical
GCA_027887755	32334	2014	United Kingdom	clinical
GCA_027887735	32347	2014	United Kingdom	clinical
GCA_027887705	32349	2014	United Kingdom	clinical
GCA_027887695	32350	2014	United Kingdom	clinical
GCA_027887675	34133	2014	United Kingdom	clinical
GCA_027887655	35166	2021	China	clinical
GCA_027887615	35241	2015	USA	clinical
GCA_027887575	35274	2015	USA	clinical
GCA_027887535	37480	2014	United Kingdom	clinical
GCA_027887545	37499	2014	United Kingdom	clinical
GCA_027887515	39888	2013	USA	clinical
GCA_027887495	40731	2014	United Kingdom	clinical
GCA_027887475	40733	2014	United Kingdom	clinical
GCA_027887455	40737	2014	United Kingdom	clinical
GCA_027887435	42048	2014	United Kingdom	clinical
GCA_027887415	43374	2014	United Kingdom	clinical
GCA_027887345	44642	2014	United Kingdom	clinical
GCA_027887325	44645	2014	United Kingdom	clinical
GCA_027887335	44647	2014	United Kingdom	clinical
GCA_027887315	50489	2014	United Kingdom	clinical
GCA_027992565	50497	2014	United Kingdom	clinical
GCA_027992945	50498	2014	United Kingdom	clinical
GCA_027994165	50499	2014	United Kingdom	clinical
GCA_028012285	50506	2014	United Kingdom	clinical
GCA_028012235	50635	2014	United Kingdom	clinical
GCA_028012825	50636	2014	United Kingdom	clinical
GCA_028016155	50637	2014	United Kingdom	clinical
GCA_018071945	50643	2014	United Kingdom	clinical
GCA_027901475	50651	2014	United Kingdom	clinical
GCA_027903955	50654	2014	United Kingdom	clinical
GCA_027790115	50659	2014	United Kingdom	clinical
GCA_027790195	50663	2014	United Kingdom	clinical
GCA_027790175	52148	2023	Czech Republic	clinical
GCA_027790155	52246	2023	Czech Republic	clinical
GCA_027790225	52259	2023	Czech Republic	clinical
GCA_027790255	52846	2023	Czech Republic	clinical
GCA_027584895	53037	2023	Thailand	clinical
GCA_027584825	53360	2023	Thailand	clinical
GCA_027584335	53420	2018	Lebanon	clinical
GCA_027584315	53435	2018	Lebanon	clinical
GCA_027866105	53443	2018	Lebanon	clinical
GCA_027866065	53477	2018	Lebanon	clinical
GCA_027866125	53512	2018	Lebanon	clinical
GCA_027866045	53519	2018	Lebanon	clinical
GCA_027866085	54715	2023	Thailand	clinical
GCA_027866145	54881	2023	Thailand	clinical
GCA_027866165	54882	2023	Thailand	clinical
GCA_027866265	56221	2014	United Kingdom	clinical
GCA_027866445	56229	2014	United Kingdom	clinical
GCA_027866405	56240	2014	United Kingdom	clinical
GCA_027866665	56247	2013	United Kingdom	clinical
GCA_027570235	56264	2014	United Kingdom	clinical
GCA_027795575	58967	2023	Thailand	clinical
GCA_027795555	60000	2023	Thailand	clinical
GCA_027795655	60220	2014	United Kingdom	clinical
GCA_027795675	60223	2014	United Kingdom	clinical
GCA_027795715	60224	2014	United Kingdom	clinical
GCA_027796195	60230	2014	United Kingdom	clinical
GCA_027895515	60241	2014	United Kingdom	clinical
GCA_027895475	60246	2014	United Kingdom	clinical
SRR17318461	60420	2014	United Kingdom	clinical
GCA_027895495	60424	2014	United Kingdom	clinical
GCA_027609275	60442	2014	United Kingdom	clinical
GCA_027895735	60729	2018	Israel	clinical
GCA_027895555	61402	2018	Israel	clinical
GCA_027608495	62122	2023	Thailand	clinical
GCA_027605385	62238	2018	Israel	clinical
GCA_027599845	62383	2018	Israel	clinical
GCA_027599885	62639	2018	Israel	clinical
GCA_027607355	63453	2018	Israel	clinical
GCA_027607415	63516	2019	Israel	clinical
GCA_027607435	63689	2014	United Kingdom	clinical
GCA_027550865	63693	2014	United Kingdom	clinical
GCA_027908615	63712	2014	United Kingdom	clinical
GCA_027908775	63717	2014	United Kingdom	clinical
GCA_025778715	64190	2018	Israel	clinical
GCA_026068995	64799	2019	Israel	clinical
GCA_025778775	65313	2018	Israel	clinical
GCA_025779175	65451	2018	Israel	clinical
GCA_025779775	66555	2019	Israel	clinical
GCA_025676805	66820	2018	Israel	clinical
GCA_027829775	67252	2018	Israel	clinical
GCA_027830135	67510	2014	United Kingdom	clinical
GCA_027263795	67519	2014	United Kingdom	clinical
GCA_027263815	67521	2014	United Kingdom	clinical
GCA_027264035	67622	2014	United Kingdom	clinical
GCA_027264135	67625	2014	United Kingdom	clinical
GCA_027213625	67633	2014	United Kingdom	clinical
GCA_027213525	67644	2014	United Kingdom	clinical
GCA_027213465	67645	2014	United Kingdom	clinical
GCA_027213445	67649	2014	United Kingdom	clinical
GCA_027213375	67706	2014	United Kingdom	clinical
GCA_027213285	67737	2014	United Kingdom	clinical
GCA_027213255	67757	2014	United Kingdom	clinical
GCA_027213245	68114	2018	Israel	clinical
GCA_027213115	68235	2018	Israel	clinical
GCA_027213105	69065	2014	United Kingdom	clinical
GCA_027213045	69078	2014	United Kingdom	clinical
GCA_027213025	69696	2018	Israel	clinical
GCA_027212985	69972	2014	United Kingdom	clinical
GCA_027212945	69986	2014	United Kingdom	clinical
GCA_027127855	69989	2014	United Kingdom	clinical
GCA_027129005	69992	2014	United Kingdom	clinical
GCA_027130635	69995	2014	United Kingdom	clinical
GCA_027131575	70005	2014	United Kingdom	clinical
GCA_027133015	70013	2014	United Kingdom	clinical
GCA_027087085	71765	2014	United Kingdom	clinical
GCA_027086955	71766	2014	United Kingdom	clinical
GCA_027095755	73179	2014	United Kingdom	clinical
GCA_026926115	73186	2014	United Kingdom	clinical
GCA_026920395	73188	2014	United Kingdom	clinical
GCA_026931985	73965	2014	United Kingdom	clinical
GCA_947390355	73992	2014	United Kingdom	clinical
GCA_947390745	75701	2014	United Kingdom	clinical
GCA_026887675	75702	2014	United Kingdom	clinical
GCA_947390085	75720	2014	United Kingdom	clinical
GCA_947390375	75724	2014	United Kingdom	clinical
GCA_947390805	75726	2014	United Kingdom	clinical
GCA_026805405	75731	2014	United Kingdom	clinical
GCA_026784985	77224	2014	United Kingdom	clinical
GCA_026784765	77300	2014	United Kingdom	clinical
GCA_026784725	77308	2014	United Kingdom	clinical
GCA_026784875	80453	2014	United Kingdom	clinical
GCA_026785125	80459	2014	United Kingdom	clinical
GCA_026784925	80473	2014	United Kingdom	clinical
GCA_026784905	80477	2014	United Kingdom	clinical
GCA_026784785	81970	2015	United Kingdom	clinical
GCA_026785065	81972	2014	United Kingdom	clinical
GCA_026783755	81975	2014	United Kingdom	clinical
GCA_026780685	81976	2015	United Kingdom	clinical
GCA_026783815	81987	2015	United Kingdom	clinical
GCA_026780805	87372	2015	United Kingdom	clinical
GCA_026781125	88442	2015	United Kingdom	clinical
GCA_026781105	88448	2015	United Kingdom	clinical
GCA_026781085	88456	2015	United Kingdom	clinical
SRR22586550	88465	2015	United Kingdom	clinical
GCA_026778385	88500	2015	United Kingdom	clinical
GCA_026775085	88504	2015	United Kingdom	clinical
GCA_026776785	88511	2015	United Kingdom	clinical
GCA_026769655	88513	2015	United Kingdom	clinical
GCA_026769635	88515	2014	United Kingdom	clinical
GCA_026769595	88516	2015	United Kingdom	clinical
GCA_026769605	89940	2015	United Kingdom	clinical
GCA_026769565	89953	2015	United Kingdom	clinical
GCA_026769555	89955	2015	United Kingdom	clinical
GCA_026769535	89967	2015	United Kingdom	clinical
GCA_026769515	89968	2015	United Kingdom	clinical
GCA_026769495	90789	2010	Canada	clinical
GCA_026769465	91182	2015	United Kingdom	clinical
GCA_026769455	91189	2015	United Kingdom	clinical
GCA_026769435	91190	2015	United Kingdom	clinical
GCA_026769365	91196	2015	United Kingdom	clinical
GCA_026769355	92944	2016	China	clinical
GCA_026769285	93400	2015	United Kingdom	clinical
GCA_026769275	93401	2015	United Kingdom	clinical
GCA_026769245	93406	2015	United Kingdom	clinical
GCA_026769235	95257	2015	United Kingdom	clinical
GCA_026769205	95259	2015	United Kingdom	clinical
GCA_026769195	95272	2015	United Kingdom	clinical
GCA_026769175	95275	2015	United Kingdom	clinical
GCA_026769155	95276	2015	United Kingdom	clinical
GCA_026769135	95279	2015	United Kingdom	clinical
GCA_026769115	95282	2015	United Kingdom	clinical
GCA_026769055	95289	2015	United Kingdom	clinical
GCA_026769065	95882	2011	Canada	clinical
GCA_026768895	97032	2014	United Kingdom	clinical
GCA_026768905	97034	2014	United Kingdom	clinical
GCA_026768945	97036	2014	United Kingdom	clinical
GCA_026768875	97046	2015	United Kingdom	clinical
GCA_026768815	97047	2015	United Kingdom	clinical
GCA_026768775	97053	2015	United Kingdom	clinical
GCA_026768755	97054	2015	United Kingdom	clinical
GCA_026768655	97059	2015	United Kingdom	clinical
GCA_026768635	97821	2014	United Kingdom	clinical
GCA_026768615	97822	2014	United Kingdom	clinical
GCA_026768515	97828	2015	United Kingdom	clinical
GCA_026768475	97830	2015	United Kingdom	clinical
GCA_947390125	97833	2015	United Kingdom	clinical
GCA_947390265	97834	2015	United Kingdom	clinical
GCA_026735485	97836	2015	United Kingdom	clinical
GCA_026719865	97838	2015	United Kingdom	clinical
GCA_026722085	97841	2015	United Kingdom	clinical
GCA_026722005	97842	2015	United Kingdom	clinical
GCA_026721985	97844	2015	United Kingdom	clinical
GCA_026721965	97846	2015	United Kingdom	clinical
GCA_026722125	99000	2014	United Kingdom	clinical
GCA_026722065	99002	2014	United Kingdom	clinical
GCA_026722145	99015	2015	United Kingdom	clinical
GCA_026722105	99018	2015	United Kingdom	clinical
GCA_026722045	99033	2015	United Kingdom	clinical
GCA_026722025	99035	2015	United Kingdom	clinical
GCA_026722225	103209	2015	United Kingdom	clinical
GCA_026722205	103214	2015	United Kingdom	clinical
GCA_026722265	103219	2015	United Kingdom	clinical
GCA_026722185	103227	2015	United Kingdom	clinical
GCA_026722245	103233	2015	United Kingdom	clinical
GCA_026722165	103239	2015	United Kingdom	clinical
GCA_026722285	105277	2015	United Kingdom	clinical
GCA_026722345	105286	2015	United Kingdom	clinical
GCA_026722545	105294	2015	United Kingdom	clinical
GCA_026722305	105302	2015	United Kingdom	clinical
GCA_026722325	105306	2015	United Kingdom	clinical
GCA_026722365	107240	2015	United Kingdom	clinical
GCA_026701185	107283	2015	United Kingdom	clinical
GCA_026680555	107313	2015	United Kingdom	clinical
GCA_026680515	107314	2015	United Kingdom	clinical
GCA_026680595	112904	2015	United Kingdom	clinical
GCA_026680615	112954	2015	United Kingdom	clinical
GCA_026680675	112959	2015	United Kingdom	clinical
GCA_026680685	112965	2015	United Kingdom	clinical
GCA_026680625	112968	2015	United Kingdom	clinical
GCA_026680735	112969	2015	United Kingdom	clinical
GCA_026680655	112971	2015	United Kingdom	clinical
GCA_026680775	112972	2015	United Kingdom	clinical
GCA_026680715	113445	2015	United Kingdom	clinical
GCA_026680755	115231	2015	United Kingdom	clinical
GCA_026680815	115236	2015	United Kingdom	clinical
GCA_026680795	115237	2015	United Kingdom	clinical
GCA_026680875	115244	2015	United Kingdom	clinical
GCA_026680835	115250	2015	United Kingdom	clinical
GCA_026680915	118923	2015	United Kingdom	clinical
GCA_026680855	118936	2015	United Kingdom	clinical
GCA_026680935	119406	2015	United Kingdom	clinical
GCA_026680895	119409	2015	United Kingdom	clinical
GCA_026680955	119410	2015	United Kingdom	clinical
GCA_026680975	119412	2015	United Kingdom	clinical
GCA_026680995	119417	2015	United Kingdom	clinical
GCA_026681135	119418	2015	United Kingdom	clinical
GCA_026681115	119419	2015	United Kingdom	clinical
GCA_026681255	119421	2015	United Kingdom	clinical
GCA_026681155	121418	2015	United Kingdom	clinical
GCA_026681215	121419	2015	United Kingdom	clinical
GCA_026681195	121420	2015	United Kingdom	clinical
GCA_026681175	124199	2017	Canada	clinical
GCA_026681235	124917	2015	United Kingdom	clinical
GCA_026681295	124924	2015	United Kingdom	clinical
GCA_026681275	124929	2015	United Kingdom	clinical
GCA_026681335	125952	2015	United Kingdom	clinical
GCA_026681375	128079	2015	United Kingdom	clinical
GCA_026681315	128090	2015	United Kingdom	clinical
GCA_026681395	128091	2015	United Kingdom	clinical
GCA_026681495	128095	2015	United Kingdom	clinical
GCA_026681415	129181	2018	Canada	clinical
GCA_026681515	130447	2015	United Kingdom	clinical
GCA_026681455	130453	2015	United Kingdom	clinical
GCA_026681355	130456	2015	United Kingdom	clinical
GCA_026681435	130457	2015	United Kingdom	clinical
GCA_026681615	130458	2015	United Kingdom	clinical
GCA_026681595	130460	2015	United Kingdom	clinical
GCA_026681555	130473	2015	United Kingdom	clinical
GCA_026681535	130478	2015	United Kingdom	clinical
GCA_026681575	133168	2015	United Kingdom	clinical
GCA_026681715	133169	2015	United Kingdom	clinical
GCA_026681655	133183	2015	United Kingdom	clinical
GCA_026681635	133187	2015	United Kingdom	clinical
GCA_026681675	133189	2015	United Kingdom	clinical
GCA_026681695	140032	2019	China	clinical
GCA_026681835	140273	2015	United Kingdom	clinical
GCA_026681775	140280	2015	United Kingdom	clinical
GCA_026681755	140282	2015	United Kingdom	clinical
GCA_026681855	140284	2015	United Kingdom	clinical
GCA_026681815	140288	2015	United Kingdom	clinical
GCA_026681735	140289	2015	United Kingdom	clinical
GCA_026681895	140290	2015	United Kingdom	clinical
GCA_026681875	142931	2015	United Kingdom	clinical
GCA_026681795	142935	2015	United Kingdom	clinical
GCA_026681955	142959	2015	United Kingdom	clinical
GCA_026681915	142971	2015	United Kingdom	clinical
GCA_026682015	144632	2015	United Kingdom	clinical
GCA_026681935	144634	2015	United Kingdom	clinical
GCA_026681975	144635	2015	United Kingdom	clinical
GCA_026682055	144637	2015	United Kingdom	clinical
GCA_026671285	144660	2015	United Kingdom	clinical
GCA_026681995	144679	2015	United Kingdom	clinical
GCA_026682035	146919	2015	United Kingdom	clinical
GCA_026682095	146931	2015	United Kingdom	clinical
GCA_026682075	146932	2015	United Kingdom	clinical
GCA_026682155	146934	2015	United Kingdom	clinical
GCA_026682135	146941	2015	United Kingdom	clinical
GCA_026682175	152528	2015	United Kingdom	clinical
GCA_026682195	152533	2015	United Kingdom	clinical
GCA_026682215	152540	2015	United Kingdom	clinical
GCA_026682115	152543	2015	United Kingdom	clinical
GCA_026682255	152544	2015	United Kingdom	clinical
GCA_026682295	152551	2015	United Kingdom	clinical
GCA_026682275	152555	2015	United Kingdom	clinical
GCA_026682235	152557	2015	United Kingdom	clinical
GCA_026682335	152566	2015	United Kingdom	clinical
GCA_026682355	152570	2015	United Kingdom	clinical
GCA_026682415	152572	2015	United Kingdom	clinical
GCA_026682315	152574	2015	United Kingdom	clinical
GCA_026682655	152578	2015	United Kingdom	clinical
GCA_026682475	152579	2015	United Kingdom	clinical
GCA_026682495	158855	2014	United Kingdom	clinical
GCA_026682435	158857	2014	United Kingdom	clinical
GCA_026682715	158859	2014	United Kingdom	clinical
GCA_026682575	158862	2015	United Kingdom	clinical
GCA_026682555	158867	2015	United Kingdom	clinical
GCA_026682535	158869	2015	United Kingdom	clinical
GCA_026682735	158875	2015	United Kingdom	clinical
GCA_026682695	158876	2015	United Kingdom	clinical
GCA_026682615	158880	2015	United Kingdom	clinical
GCA_026682835	158882	2015	United Kingdom	clinical
GCA_026682815	158889	2015	United Kingdom	clinical
GCA_026682755	162017	2015	United Kingdom	clinical
GCA_026682795	162018	2015	United Kingdom	clinical
GCA_026682775	162021	2015	United Kingdom	clinical
GCA_026682935	162030	2015	United Kingdom	clinical
GCA_026682875	162032	2015	United Kingdom	clinical
GCA_026682915	162037	2015	United Kingdom	clinical
GCA_026682595	162041	2015	United Kingdom	clinical
GCA_026682855	162042	2015	United Kingdom	clinical
GCA_026682895	164765	2015	United Kingdom	clinical
GCA_026682975	164769	2013	United Kingdom	clinical
GCA_026682635	164774	2015	United Kingdom	clinical
GCA_026682965	164778	2015	United Kingdom	clinical
GCA_026683055	164780	2015	United Kingdom	clinical
GCA_026682955	164789	2015	United Kingdom	clinical
GCA_026683015	164791	2015	United Kingdom	clinical
GCA_026683075	164793	2015	United Kingdom	clinical
GCA_026683135	164801	2015	United Kingdom	clinical
GCA_026683155	168441	2015	United Kingdom	clinical
GCA_026683035	168444	2015	United Kingdom	clinical
GCA_026683115	168445	2015	United Kingdom	clinical
GCA_026683095	168448	2015	United Kingdom	clinical
GCA_026683235	168453	2015	United Kingdom	clinical
GCA_026671375	171645	2022	USA	environmental/other
GCA_026676835	179589	2015	United Kingdom	clinical
GCA_026683175	179590	2015	United Kingdom	clinical
GCA_026683275	179594	2015	United Kingdom	clinical
GCA_026682675	179597	2015	United Kingdom	clinical
GCA_026683255	179599	2015	United Kingdom	clinical
GCA_026683315	179603	2015	United Kingdom	clinical
GCA_026683195	179610	2015	United Kingdom	clinical
GCA_026683215	179766	2015	United Kingdom	clinical
GCA_026683295	179775	2015	United Kingdom	clinical
GCA_026683335	179776	2015	United Kingdom	clinical
GCA_026683415	179779	2015	United Kingdom	clinical
GCA_026683355	179780	2015	United Kingdom	clinical
GCA_026683395	180027	2018	USA	environmental/other
GCA_026683455	180509	2023	United Kingdom	clinical
GCA_026683375	181956	2015	United Kingdom	clinical
GCA_026683435	181962	2015	United Kingdom	clinical
GCA_026683515	181966	2015	United Kingdom	clinical
GCA_026683555	181969	2015	United Kingdom	clinical
GCA_026683535	181971	2015	United Kingdom	clinical
GCA_026683495	182036	2015	United Kingdom	clinical
GCA_026683595	182050	2015	United Kingdom	clinical
GCA_026683475	182051	2015	United Kingdom	clinical
GCA_026683575	182059	2015	United Kingdom	clinical
GCA_026683625	182915	2015	United Kingdom	clinical
GCA_026683715	182918	2015	United Kingdom	clinical
GCA_026683655	182924	2015	United Kingdom	clinical
GCA_026683675	182929	2015	United Kingdom	clinical
GCA_026683615	182930	2015	United Kingdom	clinical
GCA_026683775	182934	2015	United Kingdom	clinical
GCA_026683815	182960	2015	United Kingdom	clinical
GCA_026683735	184459	2015	United Kingdom	clinical
GCA_026683755	184466	2015	United Kingdom	clinical
GCA_026683695	184474	2015	United Kingdom	clinical
GCA_026684335	184475	2015	United Kingdom	clinical
GCA_026684355	186626	2015	United Kingdom	clinical
GCA_026684315	186627	2015	United Kingdom	clinical
GCA_026684375	186638	2015	United Kingdom	clinical
GCA_026684295	186645	2015	United Kingdom	clinical
GCA_026684415	186648	2015	United Kingdom	clinical
GCA_026684455	186651	2015	United Kingdom	clinical
GCA_026684495	190719	2015	United Kingdom	clinical
GCA_026684395	190723	2015	United Kingdom	clinical
GCA_026684475	190725	2015	United Kingdom	clinical
GCA_026684435	190726	2015	United Kingdom	clinical
GCA_026684535	190727	2015	United Kingdom	clinical
GCA_026684515	190735	2015	United Kingdom	clinical
GCA_026684575	190738	2015	United Kingdom	clinical
GCA_026684555	190739	2015	United Kingdom	clinical
GCA_026684675	190745	2015	United Kingdom	clinical
GCA_026684955	191831	2015	United Kingdom	clinical
GCA_026684645	191832	2015	United Kingdom	clinical
GCA_026684635	191843	2015	United Kingdom	clinical
GCA_026684595	191847	2015	United Kingdom	clinical
GCA_026684615	191849	2015	United Kingdom	clinical
GCA_026684715	191850	2015	United Kingdom	clinical
GCA_026684965	191853	2015	United Kingdom	clinical
GCA_026684695	191856	2015	United Kingdom	clinical
GCA_026684935	191857	2015	United Kingdom	clinical
GCA_026684895	191858	2015	United Kingdom	clinical
GCA_026684855	195686	2015	United Kingdom	clinical
GCA_026684755	195694	2015	United Kingdom	clinical
GCA_026684835	195701	2015	United Kingdom	clinical
GCA_026684915	195703	2015	United Kingdom	clinical
GCA_026684995	195709	2015	United Kingdom	clinical
GCA_026684815	195715	2015	United Kingdom	clinical
GCA_026684795	196974	2015	United Kingdom	clinical
GCA_026685035	196977	2015	United Kingdom	clinical
GCA_026685015	196980	2015	United Kingdom	clinical
GCA_026684875	196982	2015	United Kingdom	clinical
GCA_026685055	196985	2015	United Kingdom	clinical
GCA_026685115	196990	2015	United Kingdom	clinical
GCA_026685075	199867	2015	United Kingdom	clinical
GCA_026685095	199868	2015	United Kingdom	clinical
GCA_026685175	199872	2015	United Kingdom	clinical
GCA_026685255	199873	2015	United Kingdom	clinical
GCA_026685215	199874	2015	United Kingdom	clinical
GCA_026685195	199877	2015	United Kingdom	clinical
GCA_026685335	199881	2015	United Kingdom	clinical
GCA_026685355	199882	2015	United Kingdom	clinical
GCA_026685315	199884	2015	United Kingdom	clinical
GCA_026685295	199885	2015	United Kingdom	clinical
GCA_026685275	199886	2015	United Kingdom	clinical
GCA_026685235	199887	2015	United Kingdom	clinical
GCA_026685415	199893	2015	United Kingdom	clinical
GCA_026685435	199894	2015	United Kingdom	clinical
GCA_026685395	199897	2015	United Kingdom	clinical
GCA_026685375	199898	2015	United Kingdom	clinical
GCA_026685455	202345	2014	United Kingdom	clinical
GCA_026685495	202361	2015	United Kingdom	clinical
GCA_026685615	202370	2015	United Kingdom	clinical
GCA_026685515	203423	2015	United Kingdom	clinical
GCA_026685475	203428	2015	United Kingdom	clinical
GCA_026685595	203433	2015	United Kingdom	clinical
GCA_026685535	203440	2015	United Kingdom	clinical
GCA_026685555	203444	2015	United Kingdom	clinical
GCA_026685635	205911	2015	United Kingdom	clinical
GCA_026685695	205916	2015	United Kingdom	clinical
GCA_026685655	205928	2015	United Kingdom	clinical
GCA_026685575	207491	2015	United Kingdom	clinical
GCA_026685675	207497	2015	United Kingdom	clinical
GCA_026685735	207508	2016	United Kingdom	clinical
GCA_026685775	211457	2015	United Kingdom	clinical
GCA_026685835	211461	2015	United Kingdom	clinical
GCA_026685795	211466	2015	United Kingdom	clinical
GCA_026685755	211468	2015	United Kingdom	clinical
GCA_026685895	211473	2015	United Kingdom	clinical
GCA_026685815	211477	2015	United Kingdom	clinical
GCA_026685875	211478	2016	United Kingdom	clinical
GCA_026685915	211482	2016	United Kingdom	clinical
GCA_026685855	211488	2016	United Kingdom	clinical
GCA_026685935	211495	2016	United Kingdom	clinical
GCA_026685995	211497	2016	United Kingdom	clinical
GCA_026686015	211635	2015	United Kingdom	clinical
GCA_026685975	214601	2015	United Kingdom	clinical
GCA_026686035	214606	2015	United Kingdom	clinical
GCA_026686075	214612	2015	United Kingdom	clinical
GCA_026686115	214615	2016	United Kingdom	clinical
GCA_026686135	214616	2016	United Kingdom	clinical
GCA_026686055	214620	2016	United Kingdom	clinical
GCA_026686095	214625	2016	United Kingdom	clinical
GCA_026686195	214634	2016	United Kingdom	clinical
GCA_026686155	214635	2016	United Kingdom	clinical
GCA_026686175	218497	2015	United Kingdom	clinical
GCA_026686215	220457	2016	United Kingdom	clinical
GCA_026686315	220463	2016	United Kingdom	clinical
GCA_026686275	220501	2016	United Kingdom	clinical
GCA_026686295	220503	2016	United Kingdom	clinical
GCA_026676815	220510	2016	United Kingdom	clinical
GCA_026686335	220512	2016	United Kingdom	clinical
GCA_026686255	220516	2016	United Kingdom	clinical
GCA_026686375	220521	2016	United Kingdom	clinical
GCA_026686355	220533	2016	United Kingdom	clinical
GCA_026686425	222404	2015	United Kingdom	clinical
GCA_026686415	222409	2016	United Kingdom	clinical
GCA_026686395	222412	2016	United Kingdom	clinical
GCA_026686475	222413	2016	United Kingdom	clinical
GCA_026686515	222420	2016	United Kingdom	clinical
GCA_026686495	222421	2016	United Kingdom	clinical
GCA_026686535	222422	2016	United Kingdom	clinical
GCA_026686965	222425	2016	United Kingdom	clinical
GCA_026686455	222433	2016	United Kingdom	clinical
GCA_026686575	222436	2016	United Kingdom	clinical
GCA_026687045	222439	2016	United Kingdom	clinical
GCA_026687005	222443	2016	United Kingdom	clinical
GCA_026686555	222447	2016	United Kingdom	clinical
GCA_026687025	223564	2016	United Kingdom	clinical
GCA_026687065	223568	2016	United Kingdom	clinical
GCA_026686615	226930	2016	United Kingdom	clinical
GCA_026687135	226932	2016	United Kingdom	clinical
GCA_026687085	226934	2016	United Kingdom	clinical
GCA_026687105	226942	2016	United Kingdom	clinical
GCA_026686655	226947	2016	United Kingdom	clinical
GCA_026686695	226949	2016	United Kingdom	clinical
GCA_026687175	226951	2016	United Kingdom	clinical
GCA_026687155	226953	2016	United Kingdom	clinical
GCA_026686815	229908	2016	United Kingdom	clinical
GCA_026686855	229912	2016	United Kingdom	clinical
GCA_026686715	229921	2016	United Kingdom	clinical
GCA_026686875	229923	2016	United Kingdom	clinical
GCA_026687215	229927	2016	United Kingdom	clinical
GCA_026686755	229939	2016	United Kingdom	clinical
GCA_026687285	232046	2016	United Kingdom	clinical
GCA_026686895	232048	2016	United Kingdom	clinical
GCA_026687195	232050	2016	United Kingdom	clinical
GCA_026687255	232052	2016	United Kingdom	clinical
GCA_026686805	232058	2015	United Kingdom	clinical
GCA_026687235	232064	2016	United Kingdom	clinical
GCA_026686935	232071	2016	United Kingdom	clinical
GCA_026687345	234874	2016	United Kingdom	clinical
GCA_026687305	236204	2016	United Kingdom	clinical
GCA_026686985	243763	2016	United Kingdom	clinical
GCA_026687325	243770	2016	United Kingdom	clinical
GCA_026687385	243776	2016	United Kingdom	clinical
GCA_026687365	243793	2016	United Kingdom	clinical
GCA_026687465	243797	2016	United Kingdom	clinical
GCA_026687425	243800	2016	United Kingdom	clinical
GCA_026687405	243809	2016	United Kingdom	clinical
GCA_026671335	243810	2016	United Kingdom	clinical
GCA_026687505	243815	2016	United Kingdom	clinical
GCA_026687545	247204	2016	United Kingdom	clinical
GCA_026687485	247212	2016	United Kingdom	clinical
GCA_026687565	247214	2016	United Kingdom	clinical
GCA_026687525	247216	2016	United Kingdom	clinical
GCA_026687645	247242	2016	United Kingdom	clinical
GCA_026687595	247244	2016	United Kingdom	clinical
GCA_026687585	247246	2016	United Kingdom	clinical
GCA_026687685	247250	2016	United Kingdom	clinical
GCA_026687665	247254	2016	United Kingdom	clinical
GCA_026687625	247260	2016	United Kingdom	clinical
GCA_026687695	247262	2016	United Kingdom	clinical
GCA_026687745	247274	2016	United Kingdom	clinical
GCA_026687765	247282	2016	United Kingdom	clinical
GCA_026687725	247288	2016	United Kingdom	clinical
GCA_026676855	247294	2016	United Kingdom	clinical
GCA_026687845	247296	2016	United Kingdom	clinical
GCA_026687805	247298	2016	United Kingdom	clinical
GCA_026687785	247324	2016	United Kingdom	clinical
GCA_026687885	247325	2016	United Kingdom	clinical
GCA_026687865	247326	2016	United Kingdom	clinical
GCA_026676895	247327	2016	United Kingdom	clinical
GCA_026687985	247334	2016	United Kingdom	clinical
GCA_026687965	249296	2016	United Kingdom	clinical
GCA_026687945	249300	2016	United Kingdom	clinical
GCA_026687925	249324	2016	United Kingdom	clinical
GCA_026687905	249336	2016	United Kingdom	clinical
GCA_026688005	249338	2016	United Kingdom	clinical
GCA_026688145	250786	2016	United Kingdom	clinical
GCA_026688085	250788	2016	United Kingdom	clinical
GCA_026688045	250792	2016	United Kingdom	clinical
GCA_026688025	250796	2016	United Kingdom	clinical
GCA_026688065	250808	2016	United Kingdom	clinical
GCA_026688105	253843	2016	United Kingdom	clinical
GCA_026688165	253844	2016	United Kingdom	clinical
GCA_026688185	253848	2016	United Kingdom	clinical
GCA_026688205	253851	2016	United Kingdom	clinical
GCA_026688125	253877	2023	United Kingdom	clinical
GCA_026688265	256963	2016	United Kingdom	clinical
GCA_026688285	256964	2016	United Kingdom	clinical
GCA_026688225	256979	2016	United Kingdom	clinical
GCA_026688245	256981	2016	United Kingdom	clinical
GCA_026688305	256990	2016	United Kingdom	clinical
GCA_026688365	260211	2016	United Kingdom	clinical
GCA_026688425	260218	2016	United Kingdom	clinical
GCA_026688405	260221	2016	United Kingdom	clinical
GCA_026688325	260224	2016	United Kingdom	clinical
GCA_026688345	260226	2016	United Kingdom	clinical
GCA_026688385	260228	2016	United Kingdom	clinical
GCA_026688485	260229	2016	United Kingdom	clinical
GCA_026688445	260237	2016	United Kingdom	clinical
GCA_026688505	260415	2016	United Kingdom	clinical
GCA_026688465	266896	2016	United Kingdom	clinical
GCA_026688545	266898	2016	United Kingdom	clinical
GCA_026688525	266901	2016	United Kingdom	clinical
GCA_026688625	266903	2016	United Kingdom	clinical
GCA_026688585	266909	2016	United Kingdom	clinical
GCA_026688605	266917	2023	United Kingdom	clinical
GCA_026688645	268518	2016	United Kingdom	clinical
GCA_026688565	268529	2016	United Kingdom	clinical
GCA_026688685	268535	2016	United Kingdom	clinical
GCA_026688665	268536	2016	United Kingdom	clinical
GCA_026688775	268537	2016	United Kingdom	clinical
GCA_026688735	268540	2016	United Kingdom	clinical
GCA_026688815	268544	2016	United Kingdom	clinical
GCA_026688835	268550	2016	United Kingdom	clinical
GCA_026688895	268554	2016	United Kingdom	clinical
GCA_026688875	268556	2016	United Kingdom	clinical
GCA_026688855	268563	2016	United Kingdom	clinical
GCA_026688795	268566	2016	United Kingdom	clinical
GCA_026688755	268569	2016	United Kingdom	clinical
GCA_026688935	268575	2016	United Kingdom	clinical
GCA_026688955	268578	2016	United Kingdom	clinical
GCA_026688995	268623	2023	United Kingdom	clinical
GCA_026688975	271205	2016	United Kingdom	clinical
GCA_026689015	271208	2016	United Kingdom	clinical
GCA_026688915	271209	2016	United Kingdom	clinical
GCA_026689095	271212	2016	United Kingdom	clinical
GCA_026689035	271225	2016	United Kingdom	clinical
GCA_026676875	278496	2016	United Kingdom	clinical
GCA_026689135	278504	2016	United Kingdom	clinical
GCA_026689055	278505	2016	United Kingdom	clinical
GCA_026689155	278507	2016	United Kingdom	clinical
GCA_026689115	278513	2016	United Kingdom	clinical
GCA_026689255	278514	2016	United Kingdom	clinical
GCA_026689175	278531	2016	United Kingdom	clinical
GCA_026689195	278532	2016	United Kingdom	clinical
GCA_026689275	278534	2016	United Kingdom	clinical
GCA_026689215	278535	2016	United Kingdom	clinical
GCA_026689635	278540	2016	United Kingdom	clinical
GCA_026676915	278541	2016	United Kingdom	clinical
GCA_026689615	278544	2016	United Kingdom	clinical
GCA_026689645	278555	2016	United Kingdom	clinical
GCA_026689735	278557	2016	United Kingdom	clinical
GCA_026689755	278564	2016	United Kingdom	clinical
GCA_026689695	278574	2016	United Kingdom	clinical
GCA_026689715	279906	2016	United Kingdom	clinical
GCA_026689775	279912	2016	United Kingdom	clinical
GCA_026689835	279925	2016	United Kingdom	clinical
GCA_026689795	279926	2016	United Kingdom	clinical
GCA_026689875	279927	2016	United Kingdom	clinical
GCA_026689815	300722	2016	United Kingdom	clinical
GCA_026689915	418240	2023	United Kingdom	environmental/other
GCA_026689855	418248	2023	United Kingdom	environmental/other
GCA_026689995	467367	2023	United Kingdom	clinical
GCA_026689955	568263	2023	United Kingdom	clinical
GCA_026689895	577845	2023	United Kingdom	clinical
GCA_026689975	592121	2015	France	clinical
GCA_026689935	616983	2023	United Kingdom	clinical
GCA_026690035	721709	2023	United Kingdom	clinical
GCA_026690055	728705	2023	United Kingdom	clinical
GCA_026690015	850335	2023	United Kingdom	clinical
GCA_026676975	1343525	2023	United Kingdom	clinical
GCA_026690075	1400026	2013	USA	clinical
GCA_026690115	1493011	2023	United Kingdom	clinical
GCA_026690095	1501935	2014	USA	clinical
GCA_026690155	1521307	2023	United Kingdom	environmental/other
GCA_026690135	1522261	2023	United Kingdom	environmental/other
GCA_026690175	1573256	2015	United Kingdom	clinical
GCA_026690225	1573257	2015	United Kingdom	clinical
GCA_026690275	1573260	2015	United Kingdom	clinical
GCA_026690315	1573261	2015	United Kingdom	clinical
GCA_026690295	1573270	2015	United Kingdom	clinical
GCA_026690335	1573272	2015	United Kingdom	clinical
GCA_026690435	1573274	2015	United Kingdom	clinical
GCA_026690355	1573276	2015	United Kingdom	clinical
GCA_026690415	1583690	2015	United Kingdom	clinical
GCA_026690395	1595793	2023	United Kingdom	clinical
GCA_026676935	1595795	2023	United Kingdom	clinical
GCA_026690375	1595796	2023	United Kingdom	clinical
GCA_026690455	1595797	2023	United Kingdom	clinical
GCA_026690575	1595798	2023	United Kingdom	clinical
GCA_026690475	1595800	2023	United Kingdom	clinical
GCA_026676955	1690766	2023	United Kingdom	clinical
GCA_026690515	1702923	2017	USA	clinical
GCA_026690485	1704333	2017	USA	clinical
GCA_026690555	1704376	2017	USA	clinical
GCA_026690535	1704427	2017	USA	clinical
GCA_026690615	1719910	2023	United Kingdom	clinical
GCA_026690595	1719933	2023	United Kingdom	clinical
GCA_026690635	1729708	2023	United Kingdom	environmental/other
GCA_026690675	1729713	2023	United Kingdom	environmental/other
GCA_026690695	1730853	2023	United Kingdom	environmental/other
GCA_026690715	1730854	2023	United Kingdom	environmental/other
GCA_026690855	1736802	2023	United Kingdom	clinical
GCA_026690775	1748562	2023	United Kingdom	clinical
GCA_026690735	1762063	2023	United Kingdom	clinical
GCA_026690795	1762070	2023	United Kingdom	clinical
GCA_026690915	1762074	2023	United Kingdom	clinical
GCA_026690955	1762081	2023	United Kingdom	clinical
GCA_026690935	1762089	2023	United Kingdom	clinical
GCA_026690975	1762116	2023	United Kingdom	clinical
GCA_026691015	1762123	2023	United Kingdom	clinical
GCA_947390685	1762130	2023	United Kingdom	clinical
GCA_947390195	1762131	2023	United Kingdom	clinical
GCA_947390885	1762143	2023	United Kingdom	clinical
GCA_026627805	1800087	2016	USA	clinical
GCA_026627705	1800097	2017	USA	clinical
GCA_026627645	1800099	2017	USA	clinical
GCA_026647395	1800113	2017	USA	clinical
GCA_026620095	1801565	2017	USA	clinical
GCA_026620075	1802446	2017	USA	clinical
GCA_026620045	1802466	2017	USA	clinical
GCA_026619975	1802467	2017	USA	clinical
GCA_026619935	1802470	2017	USA	clinical
GCA_026619915	1802471	2017	USA	clinical
GCA_026619895	1802524	2017	USA	clinical
GCA_026619875	1803884	2017	USA	clinical
GCA_026619845	1804388	2017	USA	clinical
GCA_026619835	1804428	2017	USA	clinical
GCA_026619815	1804712	2017	USA	clinical
GCA_026619795	1804713	2017	USA	clinical
GCA_026619755	1804716	2017	USA	clinical
GCA_026619765	1921678	2017	USA	clinical
GCA_026619725	1921684	2017	USA	clinical
GCA_026619715	2730000	2023	France	clinical
GCA_026619695	3347558	2020	Switzerland	clinical
GCA_026619635	13162628	2013	United Kingdom	clinical
GCA_026619675	14100067	2014	United Kingdom	clinical
GCA_026619615	14131401	2014	United Kingdom	clinical
GCA_026619595	14161354	2014	United Kingdom	clinical
GCA_026619545	14210064	2014	United Kingdom	clinical
GCA_026619475	50100066	2021	Kenya	clinical
GCA_026619445	50107041	2021	Kenya	clinical
GCA_026615795	50579417	2012	Norway	clinical
GCA_026615695	50639799	2012	Norway	clinical
GCA_026615665	50640492	2012	Norway	clinical
GCA_026615615	50664179	2012	Norway	clinical
GCA_026615555	50673720	2012	Norway	clinical
GCA_026615565	50676002	2012	Norway	clinical
GCA_026615515	50739467	2013	Norway	clinical
GCA_026615485	50739822	2013	Norway	clinical
GCA_026615455	50760471	2013	Norway	clinical
GCA_026615405	50816743	2014	Norway	clinical
GCA_026615385	50822286	2014	Norway	clinical
GCA_026615375	50857972	2014	Norway	clinical
GCA_026615295	50870281	2014	Norway	clinical
GCA_026615305	122000000	2017	France	clinical
GCA_026615275	141313153	2014	United Kingdom	clinical
GCA_026615255	141392673	2014	United Kingdom	clinical
GCA_026615195	141611427	2014	United Kingdom	clinical
GCA_026615155	141611529	2014	United Kingdom	clinical
GCA_026615125	141611868	2014	United Kingdom	clinical
GCA_026615075	141612399	2014	United Kingdom	clinical
GCA_026615055	141612942	2014	United Kingdom	clinical
GCA_026615015	141613028	2014	United Kingdom	clinical
GCA_026615025	141613223	2014	United Kingdom	clinical
GCA_026614975	141613784	2014	United Kingdom	clinical
GCA_026614915	141623262	2014	United Kingdom	clinical
GCA_026614895	141624814	2014	United Kingdom	clinical
GCA_026614875	141624931	2014	United Kingdom	clinical
GCA_026614825	141624936	2014	United Kingdom	clinical
GCA_026614855	142000662	2014	United Kingdom	clinical
GCA_026614815	142002125	2014	United Kingdom	clinical
GCA_026614785	142002178	2014	United Kingdom	clinical
GCA_026614775	142002212	2014	United Kingdom	clinical
GCA_026614745	142003293	2014	United Kingdom	clinical
GCA_026614735	142003512	2014	United Kingdom	clinical
GCA_026614715	142005586	2014	United Kingdom	clinical
GCA_026614695	142005903	2014	United Kingdom	clinical
GCA_026614645	142100321	2014	United Kingdom	clinical
GCA_026614655	142100451	2014	United Kingdom	clinical
GCA_026614615	142100566	2014	United Kingdom	clinical
GCA_026614595	142100949	2014	United Kingdom	clinical
GCA_026614545	142100962	2014	United Kingdom	clinical
GCA_026614515	142101104	2014	United Kingdom	clinical
GCA_026614435	142101329	2014	United Kingdom	clinical
GCA_026614445	142102106	2014	United Kingdom	clinical
GCA_026649445	142104472	2014	United Kingdom	clinical
GCA_026611295	840145399	2019	Israel	clinical
GCA_026531455	843709661	2018	Israel	clinical
GCA_026533875	860395197	2017	Israel	clinical
GCA_026531475	860395659	2017	Israel	clinical
GCA_026421085	860395764	2017	Israel	clinical
GCA_026421065	860396349	2017	Israel	clinical
GCA_026421045	860396461	2017	Israel	clinical
GCA_026421025	860575546	2018	Israel	clinical
GCA_026421005	860655687	2018	Israel	clinical
GCA_026420985	860655880	2018	Israel	clinical
GCA_026420965	860656107	2018	Israel	clinical
GCA_026420945	860658204	2018	Israel	clinical
GCA_026420925	860661959	2018	Israel	clinical
GCA_026420885	860662004	2018	Israel	clinical
GCA_026413155	860662682	2018	Israel	clinical
GCA_026413045	860662917	2018	Israel	clinical
GCA_026413015	860663162	2018	Israel	clinical
GCA_026413005	860663740	2018	Israel	clinical
GCA_026412965	860663890	2018	Israel	clinical
GCA_026412845	860665752	2018	Israel	clinical
GCA_026412785	860666402	2018	Israel	clinical
GCA_026412745	860669823	2018	Israel	clinical
GCA_026412705	860677116	2018	Israel	clinical
GCA_026412595	860677239	2018	Israel	clinical
GCA_026412535	860680084	2018	Israel	clinical
GCA_026412435	860680542	2018	Israel	clinical
GCA_026412385	860681178	2018	Israel	clinical
GCA_026412345	860681669	2018	Israel	clinical
GCA_026412305	860683468	2018	Israel	clinical
GCA_026412265	860685868	2018	Israel	clinical
GCA_026412135	860687559	2018	Israel	clinical
GCA_026412065	860691608	2018	Israel	clinical
GCA_026412045	906220917	2019	Israel	clinical
GCA_026411905	906220935	2018	Israel	clinical
GCA_026411915	906224778	2019	Israel	clinical
GCA_026411745	906225009	2018	Israel	clinical
GCA_026411665	906229036	2018	Israel	clinical
GCA_026411595	906234799	2019	Israel	clinical
GCA_026411565	906235863	2018	Israel	clinical
GCA_026411545	906236973	2019	Israel	clinical
GCA_026411455	906236987	2019	Israel	clinical
GCA_026411465	906236992	2018	Israel	clinical
GCA_026402085	906237361	2019	Israel	clinical
GCA_026401745	906254550	2018	Israel	clinical
GCA_026401785	906281012	2019	Israel	clinical
GCA_026401765	4092781608	2014	Singapore	clinical
GCA_026401985	4101157831	2014	Singapore	clinical
GCA_026401845	4101683491	2014	Singapore	clinical
GCA_026402125	4103022258	2014	Singapore	clinical
GCA_026401885	4111699987	2014	Singapore	clinical
GCA_026402045	5013110005	2015	Singapore	clinical
GCA_026402105	5013121698	2015	Singapore	clinical
GCA_026386035	12200000000	2017	France	clinical
GCA_026341465	20220828076	2022	China	clinical
GCA_026372115	014-67847-Eco	2016	Viet Nam	clinical
GCA_026372245	016-67368-Eco	2016	Viet Nam	clinical
GCA_026368815	027_SK3	2016	Switzerland	environmental/other
GCA_026368835	02A19CPO008	2019	Canada	clinical
GCA_026305965	02A19CPO009	2019	Canada	clinical
GCA_026326935	02A19CPO010A	2019	Canada	clinical
GCA_026326835	02A19CPO010C	2019	Canada	clinical
GCA_026335115	02A19CPO011	2019	Canada	clinical
GCA_026357055	02A20CPO001	2020	Canada	clinical
GCA_026359555	02A20CPO003	2020	Canada	clinical
GCA_026330695	02C20CPO001	2020	Canada	clinical
GCA_026330815	035053C1pKPC2	2021	China	environmental/other
GCA_026300195	03A19CPO001	2019	Canada	clinical
GCA_026332635	03A19CPO003	2019	Canada	clinical
GCA_026043795	03A19CPO004	2019	Canada	clinical
GCA_026043815	03A19CPO006	2019	Canada	clinical
GCA_025375785	03A19CPO008B	2019	Canada	clinical
GCA_026295555	03A19CPO012	2019	Canada	clinical
GCA_026294415	03A20CPO002B	2020	Canada	clinical
GCA_026294375	03A20CPO004	2020	Canada	clinical
GCA_026278835	03B19CPO002	2019	Canada	clinical
GCA_026278855	04A19CPO001B	2019	Canada	clinical
GCA_026278825	04A19CPO007	2019	Canada	clinical
GCA_026278805	04A20CPO002	2020	Canada	clinical
GCA_026278745	053-24903-Eco	2016	Viet Nam	clinical
GCA_026278585	055-68521-Eco	2016	Viet Nam	clinical
GCA_026278565	064C4	2017	France	clinical
GCA_026278595	064C5	2017	France	clinical
GCA_026278575	06C20CPO002	2020	Canada	clinical
GCA_026278545	06C20CPO004	2020	Canada	clinical
GCA_026274745	06C20CPO005	2020	Canada	clinical
GCA_026274685	06D19CPO001	2019	Canada	clinical
GCA_026274585	071H1	2017	France	clinical
GCA_026274355	072-16112-Eco	2016	Viet Nam	clinical
GCA_026248865	07B19CPO001B	2019	Canada	clinical
GCA_026248845	07B19CPO002	2019	Canada	clinical
GCA_026247865	07B19CPO007	2019	Canada	clinical
GCA_026247845	07B20CPO001B	2020	Canada	clinical
GCA_026247825	07B20CPO002	2020	Canada	clinical
GCA_026236925	07B20CPO003	2020	Canada	clinical
GCA_026236915	07B20CPO004	2020	Canada	clinical
GCA_026236875	07B20CPO005	2020	Canada	clinical
GCA_026236855	07B20CPO007	2020	Canada	clinical
GCA_026236835	07B20CPO008	2020	Canada	clinical
GCA_026236815	07B20CPO010	2020	Canada	clinical
GCA_026236795	07B20CPO012	2020	Canada	clinical
GCA_026236775	07D19CPO002B	2020	Canada	clinical
GCA_026236745	07D19CPO004	2020	Canada	clinical
GCA_026236735	07D20CPO001	2020	Canada	clinical
GCA_026236695	07D20CPO003	2020	Canada	clinical
GCA_026236615	0808-167-EC	2016	Japan	clinical
GCA_026251935	08A19CPO009	2019	Canada	clinical
GCA_026256765	08A20CPO001	2020	Canada	clinical
GCA_905330995	08A20CPO002	2020	Canada	clinical
GCA_905330655	08A20CPO004	2020	Canada	clinical
GCA_905332385	08A20CPO005	2020	Canada	clinical
GCA_905331155	093-67476-Eco	2016	Viet Nam	clinical
GCA_905231995	09A17CRGN009	2023	Canada	clinical
GCA_905219315	09A19CPO001	2019	Canada	clinical
GCA_905219285	09A19CPO002	2019	Canada	clinical
GCA_026219135	09A19CPO004B	2019	Canada	clinical
GCA_026198915	09A19CPO006	2019	Canada	clinical
GCA_026198895	09A19CPO009	2019	Canada	clinical
GCA_026198905	09A19CPO012	2019	Canada	clinical
GCA_026186995	09A19CPO016	2019	Canada	clinical
GCA_026182705	09A20CPO001	2020	Canada	clinical
GCA_026180185	09A20CPO002	2020	Canada	clinical
GCA_026182785	09A20CPO010	2020	Canada	clinical
GCA_026182825	1000C-3	2018	USA	environmental/other
GCA_026175695	10037-22	2022	USA	environmental/other
GCA_026170075	100C1	2019	China	clinical
GCA_026164505	100C2	2023	Italy	clinical
GCA_026132845	101G4	2017	France	clinical
GCA_026137785	102B6	2017	France	clinical
GCA_026137845	103C9	2016	France	clinical
GCA_026109425	104C8	2016	France	clinical
GCA_026109445	10-5432	2010	Hungary	clinical
GCA_026109775	109A9	2017	France	clinical
GCA_026108015	109B1	2017	France	clinical
GCA_025863335	116J2	2016	France	clinical
GCA_025863295	119A	2019	Pakistan	clinical
GCA_025863535	11A19CPO003	2019	Canada	clinical
GCA_025863355	11A19CPO011	2019	Canada	clinical
GCA_026107355	11A19CPO017	2019	Canada	clinical
GCA_026107325	11A19CPO019A	2019	Canada	clinical
GCA_026107315	11A19CPO021	2019	Canada	clinical
GCA_026107195	11A19CPO026	2019	Canada	clinical
GCA_026107175	11A19CPO030B	2019	Canada	clinical
GCA_026107135	11A19CPO035	2019	Canada	clinical
GCA_026107115	11A19CPO036	2019	Canada	clinical
GCA_026094505	11A19CPO043	2019	Canada	clinical
GCA_026014115	11A19CPO066	2019	Canada	clinical
GCA_026014085	11A19CPO073	2019	Canada	clinical
GCA_026014095	11A19CPO097	2019	Canada	clinical
GCA_026014045	11A20CPO005	2020	Canada	clinical
GCA_026014055	11A20CPO008	2020	Canada	clinical
GCA_026011775	11A20CPO010A	2020	Canada	clinical
GCA_026011755	11A20CPO016C	2020	Canada	clinical
GCA_026046115	11A20CPO017B	2020	Canada	clinical
GCA_026046455	11A20CPO022	2020	Canada	clinical
GCA_026046625	11A20CPO025	2020	Canada	clinical
GCA_026046755	120A	2019	Pakistan	clinical
GCA_026046795	125A	2019	Pakistan	clinical
GCA_026046855	128-16	2016	Germany	clinical
GCA_026046835	128A	2019	Pakistan	clinical
GCA_026046815	129-16	2016	Germany	clinical
GCA_026046875	129A	2019	Pakistan	clinical
GCA_026046895	129B	2019	Pakistan	clinical
GCA_026046915	130-16	2016	Germany	clinical
GCA_026150785	130H5	2017	France	clinical
GCA_026047035	131-16	2016	Germany	clinical
GCA_026047055	131C	2019	Pakistan	clinical
GCA_026150825	131D10	2017	France	clinical
GCA_026047135	132B	2019	Pakistan	clinical
GCA_026047175	133-16	2016	Germany	clinical
GCA_026047255	134F3	2017	France	clinical
GCA_026047235	135-16	2016	Germany	clinical
GCA_026047215	13-5445	2013	Hungary	clinical
GCA_026150865	136J2	2017	France	clinical
GCA_026047315	13DS022809	2013	Singapore	clinical
GCA_026047295	13ZX25	2013	China	clinical
GCA_026047355	13ZX26	2013	China	clinical
GCA_026047415	13ZX27	2013	China	clinical
GCA_026150985	13ZX28	2013	China	clinical
GCA_026150925	13ZX29	2013	China	clinical
GCA_026047375	13ZX30	2013	China	clinical
GCA_026047575	13ZX31	2013	China	clinical
GCA_026047435	13ZX36	2013	China	clinical
GCA_026150965	141J8	2017	France	clinical
GCA_026150945	142007212_1	2014	United Kingdom	clinical
GCA_025999515	142A	2019	Pakistan	clinical
GCA_025963575	144C7	2017	France	clinical
GCA_025963595	144D2	2017	France	clinical
GCA_025963555	1456-2	2017	China	environmental/other
GCA_025946585	14-6011	2014	Hungary	clinical
GCA_025913775	146F6	2017	France	clinical
GCA_025889375	148B3	2017	France	clinical
GCA_025890155	148C	2019	Pakistan	clinical
GCA_025888655	148UC1	2018	Thailand	clinical
GCA_025889355	14DS006203	2014	Singapore	clinical
GCA_025890495	14DS014550	2014	Singapore	clinical
GCA_025886605	14DS019211	2014	Singapore	clinical
GCA_025886625	14DS034303	2014	Singapore	clinical
GCA_025886525	14DS035266	2014	Singapore	clinical
GCA_025886465	14DS040793	2014	Singapore	clinical
GCA_025886665	14DS041604	2014	Singapore	clinical
GCA_025886705	14DS041609	2014	Singapore	clinical
GCA_025886745	1537H	2012	Australia	environmental/other
GCA_025886505	1539H	2012	Australia	environmental/other
GCA_025874605	1541m1	2012	Australia	animal
GCA_025874585	1548R1	2012	Australia	environmental/other
GCA_025874905	15-5022	2015	Hungary	clinical
GCA_025874945	1552m1	2012	Australia	environmental/other
GCA_025875005	1553m1	2012	Australia	animal
GCA_025875045	15-5648	2015	Hungary	clinical
GCA_025875025	1556m1	2012	Australia	environmental/other
GCA_025875205	1560H	2012	Australia	environmental/other
GCA_025875125	1560m1	2012	Australia	animal
GCA_025875065	1561H	2012	Australia	environmental/other
GCA_025875145	1568m1	2012	Australia	animal
GCA_025875085	1585H	2012	Australia	environmental/other
GCA_025875095	1585m1	2012	Australia	animal
GCA_025875165	1586m1	2012	Australia	animal
GCA_025875325	1587R	2012	Australia	environmental/other
GCA_025875345	15DM003958	2015	Singapore	clinical
GCA_025875445	15DS003067	2015	Singapore	clinical
GCA_025875425	15DS006879	2015	Singapore	clinical
GCA_025875465	15DU010134	2015	Singapore	clinical
GCA_025875525	1605m1	2012	Australia	animal
GCA_025875665	162020416_1	2016	United Kingdom	clinical
GCA_025875645	162020790_102	2016	United Kingdom	clinical
GCA_025875705	16-5412	2016	Hungary	clinical
GCA_025875805	1657m1	2012	Australia	animal
GCA_025875925	1660m1	2012	Australia	environmental/other
GCA_025875845	166B8	2018	France	clinical
GCA_025875985	166C3	2018	France	clinical
GCA_025876085	1680m1	2012	Australia	animal
ERR10321797	16A107	2023	China	clinical
ERR10321790	16A20CPO001	2020	Canada	clinical
GCA_025876125	16A38	2023	China	clinical
GCA_025875965	16A48	2023	China	clinical
ERR10321787	16F146	2023	China	clinical
GCA_025876185	16F594	2023	China	clinical
ERR10321781	17113-22-Red	2022	USA	environmental/other
GCA_025876325	1726H	2012	Australia	environmental/other
GCA_025876385	17-5182	2017	Hungary	clinical
GCA_025876345	17-5253	2017	Hungary	clinical
GCA_025876365	17-5263	2017	Hungary	clinical
GCA_025876405	17-5610	2017	Hungary	clinical
GCA_025876465	17-5669	2017	Hungary	clinical
GCA_025876485	177B	2019	Pakistan	clinical
GCA_025876565	177G5	2018	France	clinical
GCA_025876525	17-8104505	2017	United Kingdom	clinical
GCA_025876585	17-8104515	2017	United Kingdom	clinical
GCA_025876545	17-8104575	2017	United Kingdom	clinical
GCA_025876625	17-8104616	2017	United Kingdom	clinical
GCA_025876725	17-8104639	2017	United Kingdom	clinical
GCA_025876845	17-8104717	2017	United Kingdom	clinical
GCA_025876945	17-8104735	2017	United Kingdom	clinical
GCA_025876925	17828-22	2022	USA	environmental/other
GCA_025876985	17A19CPO001A	2019	Canada	clinical
GCA_025877145	17A19CPO002	2019	Canada	clinical
GCA_025877105	17A19CPO005	2019	Canada	clinical
GCA_025877245	17A19CPO006	2019	Canada	clinical
GCA_025877325	17A20CPO001	2020	Canada	clinical
GCA_025877165	17A47	2023	China	clinical
GCA_025877925	184_2aE	2017	Brazil	clinical
GCA_025877365	18-5098	2018	Hungary	clinical
GCA_025877405	18-5679	2018	Hungary	clinical
GCA_025877485	187F3	2018	France	clinical
GCA_025877545	189A	2019	Pakistan	clinical
GCA_025877385	189X5	2018	France	clinical
GCA_025877465	18A120	2023	China	clinical
GCA_025877635	18A138	2023	China	clinical
GCA_025877525	18A153	2023	China	clinical
GCA_025877505	18EC	2016	Colombia	clinical
GCA_025877625	18F460	2023	China	clinical
GCA_025877705	18F700	2023	China	clinical
GCA_025877745	18G185	2023	China	clinical
GCA_025877905	194B7	2018	France	clinical
GCA_025877765	194F8	2018	France	clinical
GCA_025877885	1950044_2	2016	United Kingdom	clinical
GCA_025877845	1950044_21	2016	United Kingdom	environmental/other
GCA_025877865	1950343_2_1	2016	United Kingdom	environmental/other
GCA_025878005	1951413_5	2016	United Kingdom	clinical
GCA_025878045	1952877_21	2016	United Kingdom	environmental/other
GCA_025878065	1953174_21	2016	United Kingdom	environmental/other
GCA_025878025	1953174_22	2016	United Kingdom	environmental/other
GCA_025878185	1953174_23	2016	United Kingdom	environmental/other
GCA_025878245	1953532_21	2016	United Kingdom	environmental/other
ERR10321666	1953532_22	2016	United Kingdom	environmental/other
GCA_025878285	1953532_23	2016	United Kingdom	environmental/other
GCA_025878345	1953532_24	2016	United Kingdom	environmental/other
GCA_025878305	1953532_25	2016	United Kingdom	environmental/other
GCA_025878265	197D	2019	Pakistan	clinical
GCA_025878225	19ZY299	2019	China	clinical
GCA_025878325	1CT136A	2014	Ecuador	environmental/other
GCA_025878365	1EC187	2018	Ghana	clinical
GCA_025878425	1EC213	2018	Ghana	clinical
GCA_025878505	1-RC-17-03508	2023	USA	clinical
GCA_025878445	2006447_C10	2015	United Kingdom	environmental/other
GCA_025878985	2006447_D1	2015	United Kingdom	environmental/other
GCA_025878525	2006447_D2	2015	United Kingdom	environmental/other
GCA_025878545	2006447_D3	2015	United Kingdom	environmental/other
GCA_025878605	2006447_D4	2015	United Kingdom	environmental/other
GCA_025878585	200D9	2019	France	clinical
GCA_025879005	201314209M	2013	Singapore	clinical
GCA_025878645	201356908B	2013	Singapore	clinical
GCA_025878625	20136152R	2013	Singapore	clinical
GCA_025878725	20136564B	2013	Singapore	clinical
GCA_025878905	2014CRE_2	2014	Singapore	clinical
GCA_025879065	2014CRE_20	2014	Singapore	clinical
GCA_025878825	2014CRE_3	2014	Singapore	clinical
GCA_025878865	2014CRE_45	2014	Singapore	clinical
GCA_025878885	2014CRE_49	2014	Singapore	clinical
GCA_025879465	201514919M	2023	United Kingdom	clinical
GCA_025879385	20153279M	2023	United Kingdom	clinical
GCA_025879365	2015589_1_1	2016	United Kingdom	clinical
GCA_025879405	2015589_12	2016	United Kingdom	environmental/other
GCA_025879805	2015589_13	2016	United Kingdom	environmental/other
GCA_025879825	2015589_14	2016	United Kingdom	environmental/other
GCA_025879785	2015589_15	2016	United Kingdom	environmental/other
GCA_025879765	2015CRE_10	2015	Singapore	clinical
GCA_025879865	2015CRE_11	2015	Singapore	clinical
GCA_025879545	2015CRE_12	2015	Singapore	clinical
GCA_025879565	2015CRE_36	2015	Singapore	clinical
GCA_025879605	2015CRE_4	2015	Singapore	clinical
GCA_025880005	2015CRE_5	2015	Singapore	clinical
GCA_025880065	2016126R	2023	United Kingdom	clinical
GCA_025880025	2016932M	2023	United Kingdom	clinical
GCA_025879585	2016CRE_64	2016	Singapore	clinical
GCA_025879625	2016CRE_85	2016	Singapore	clinical
GCA_025880225	2016CRE_91	2016	Singapore	clinical
GCA_025880105	2016CRE_94	2016	Singapore	clinical
GCA_025879725	2016CRE_97	2016	Singapore	clinical
GCA_025880245	2016CRE_98	2016	Singapore	clinical
GCA_025879705	2016HL-00759	2016	USA	clinical
GCA_025880325	2017AS-000010	2017	USA	clinical
GCA_025880305	2017AS-000012	2017	USA	clinical
GCA_025880345	2017AS-000136	2017	USA	clinical
GCA_025880465	2017HL-01531	2017	USA	clinical
GCA_025880445	20181028-1-12	2018	China	clinical
GCA_025880545	2018AS-000014	2018	USA	clinical
GCA_025880565	2018AS-000017	2018	USA	clinical
GCA_025880625	2018AS-000028	2018	USA	clinical
GCA_025880685	2018AS-000031	2018	USA	clinical
GCA_025880745	2018AS-000137	2018	USA	clinical
GCA_025880925	2018AS-000138	2018	USA	clinical
GCA_025880665	2018AS-000139	2018	USA	clinical
GCA_025880865	2018AS-000141	2018	USA	clinical
GCA_025880805	2018AS-000206	2018	USA	clinical
GCA_025880845	2018EL-00017	2017	USA	clinical
GCA_025880965	2018EL-00021	2018	USA	clinical
GCA_025880985	2018EL-00024	2018	USA	clinical
GCA_025881045	2018HL-00084	2018	USA	clinical
GCA_025881105	2018HL-00086	2018	USA	clinical
GCA_025881065	2018HL-00113	2018	USA	clinical
GCA_025881085	2018HL-00121	2018	USA	clinical
GCA_025881205	2018HL-00123	2018	USA	clinical
GCA_025881445	2018HL-00139	2018	USA	clinical
GCA_025881325	2018HL-00162	2018	USA	clinical
GCA_025881485	2018HL-00179	2018	USA	clinical
GCA_025881525	2018HL-00187	2018	USA	clinical
GCA_025881505	2018HL-00215	2018	USA	clinical
GCA_025853875	2018HL-00263	2018	USA	clinical
GCA_025856755	2018HL-00264	2018	USA	clinical
GCA_025826755	2018HL-00265	2018	USA	clinical
GCA_025826355	2018HL-00524	2018	USA	clinical
GCA_025825895	2018HL-00533	2018	USA	clinical
GCA_025825935	2018HL-00546	2018	USA	clinical
GCA_025825995	2018HL-00554	2018	USA	clinical
GCA_025825955	2018HL-00556	2018	USA	clinical
GCA_025826795	2018HL-00583	2018	USA	clinical
GCA_025826015	2018HL-00590	2018	USA	clinical
GCA_025826495	2018HL-00594	2018	USA	clinical
GCA_025826775	2018HL-00619	2018	USA	clinical
GCA_025826075	2018HL-00620	2018	USA	clinical
GCA_025826055	2018HL-00811	2018	USA	clinical
GCA_025826035	2018HL-00812	2018	USA	clinical
GCA_025802975	2018HL-01513	2018	USA	clinical
GCA_025803125	2018HL-01533	2018	USA	clinical
GCA_025798185	2018HL-01534	2018	USA	clinical
GCA_025797925	2018HL-01542	2018	USA	clinical
GCA_025797825	2018HL-01545	2018	USA	clinical
GCA_025797805	2018HL-01548	2018	USA	clinical
GCA_025797785	2018HL-01556	2018	USA	clinical
GCA_025797625	2018HL-01560	2018	USA	clinical
GCA_025797585	2018HL-01570	2018	USA	clinical
GCA_025797445	20190708-3-11	2019	China	clinical
GCA_025797215	20190708-3-12	2019	China	clinical
GCA_025797185	20190805-4-17	2019	China	clinical
GCA_025797125	20190805-4-7	2019	China	clinical
GCA_025797065	20190805-5-1	2019	China	clinical
GCA_025796945	20190805-5-2	2019	China	clinical
GCA_025796905	20190805-5-3	2019	China	clinical
GCA_025796885	20190805-5-4	2019	China	clinical
GCA_025796865	20190805-5-5	2019	China	clinical
GCA_025796675	20190805-5-6	2019	China	clinical
GCA_025796665	20190806-1-6	2019	China	clinical
GCA_025796565	2019AS-000035	2019	USA	clinical
GCA_025796545	2019AS-000036	2019	USA	clinical
GCA_025796475	2019AS-000039	2019	USA	clinical
GCA_025796265	2019AS-000056	2019	USA	clinical
GCA_025796245	2019CK-00038	2019	USA	clinical
GCA_025796225	2019EP-00013	2019	USA	clinical
GCA_025796185	2019EP-00014	2019	USA	clinical
GCA_025796155	2019EP-00015	2019	USA	clinical
GCA_025796125	2019EP-00016	2019	USA	clinical
GCA_025796085	2019EP-00018	2019	USA	clinical
GCA_025796055	2019EP-00022	2019	USA	clinical
GCA_025796045	2019EP-00038	2019	USA	clinical
GCA_025796005	2019EP-00044	2019	USA	clinical
GCA_025795985	2019EP-00107	2019	USA	clinical
GCA_025795965	2019EP-00113	2018	USA	clinical
GCA_025795945	2019EP-00114	2018	USA	clinical
GCA_025795905	2019EP-00115	2018	USA	clinical
GCA_025795745	2019EP-00116	2019	USA	clinical
GCA_025795685	2019EP-00118	2019	USA	clinical
GCA_025795695	2019EP-00122	2018	USA	clinical
GCA_025795405	2019EP-00142	2019	USA	clinical
GCA_025795205	2019EP-00163	2019	USA	clinical
GCA_025795155	2019GO-00002	2019	USA	clinical
GCA_025795165	2019GO-00006	2019	USA	clinical
GCA_025795135	2019GO-00007	2019	USA	clinical
GCA_025795125	2019GO-00017	2019	USA	clinical
GCA_025795105	2019GO-00044	2019	USA	clinical
GCA_025795075	2019GO-00047	2019	USA	clinical
GCA_025795065	2019GO-00053	2019	USA	clinical
GCA_025795025	2019GO-00063	2019	USA	clinical
GCA_025795035	2019GO-00074	2019	USA	clinical
GCA_025795005	2019GO-00078	2019	USA	clinical
GCA_025794985	2019GO-00080	2019	USA	clinical
GCA_025794925	2019GO-00082	2019	USA	clinical
GCA_025794915	2019GO-00087	2019	USA	clinical
GCA_025794905	2019GO-00104	2019	USA	clinical
GCA_025794885	2019GO-00106	2019	USA	clinical
GCA_025794865	2019GO-00108	2019	USA	clinical
GCA_025794845	2019HL-00320	2019	USA	clinical
GCA_025794825	2019HL-00355	2019	USA	clinical
GCA_025794805	2019HL-00373	2019	USA	clinical
GCA_025794785	2019HL-00380	2019	USA	clinical
GCA_025794755	2019HL-00381	2019	USA	clinical
GCA_025794705	2019HL-00622	2019	USA	clinical
GCA_025794685	2019HL-00624	2019	USA	clinical
GCA_025794665	2019HL-00629	2019	USA	clinical
GCA_025794645	2019HL-00638	2019	USA	clinical
GCA_025794615	2019HL-00639	2019	USA	clinical
GCA_025794605	2019HL-00648	2019	USA	clinical
GCA_025794585	2019HL-00649	2019	USA	clinical
GCA_025794525	2019HL-00651	2019	USA	clinical
GCA_025794555	2019HL-00656	2019	USA	clinical
GCA_025794495	2019HL-00663	2019	USA	clinical
GCA_025794485	2019HL-00665	2019	USA	clinical
GCA_025794425	2019HL-00669	2019	USA	clinical
GCA_025794325	2019HL-00679	2019	USA	clinical
GCA_025794295	2019HL-00680	2019	USA	clinical
GCA_025794265	2019HL-00685	2019	USA	clinical
GCA_025794245	2019HL-00691	2019	USA	clinical
GCA_025794215	2019HL-00822	2019	USA	clinical
GCA_025794185	2019HL-00953	2019	USA	clinical
GCA_025794115	2019KU-00011	2019	USA	clinical
GCA_025794105	2019KU-00034	2019	USA	clinical
GCA_025794085	2019KU-00035	2019	USA	clinical
GCA_025794055	2019KU-00039	2019	USA	clinical
GCA_025794035	2019KU-00048	2019	USA	clinical
GCA_025794015	2019KU-00079	2019	USA	clinical
GCA_025793995	2019KU-00088	2019	USA	clinical
GCA_025793985	2019KU-00165	2019	USA	clinical
GCA_025793965	2019KU-00166	2019	USA	clinical
GCA_025793935	2019QW-00001	2017	USA	clinical
GCA_025793915	2019QW-00002	2017	USA	clinical
GCA_025793895	2019QW-00003	2017	USA	clinical
GCA_025793885	2019QW-00004	2017	USA	clinical
GCA_025793865	2019QW-00005	2018	USA	clinical
GCA_025793845	2019QW-00006	2018	USA	clinical
GCA_025793785	2019QW-00011	2018	USA	clinical
GCA_025793775	2019QW-00014	2019	USA	clinical
GCA_025793755	2019QW-00017	2019	USA	clinical
GCA_025793685	2019QW-00018	2019	USA	clinical
GCA_025793675	2019QW-00019	2019	USA	clinical
GCA_025793665	2019QW-00020	2019	USA	clinical
GCA_025793645	2019QW-00022	2019	USA	clinical
GCA_025793615	2019QW-00023	2019	USA	clinical
GCA_025793605	2019QW-00024	2019	USA	clinical
GCA_025793485	2019QW-00025	2019	USA	clinical
GCA_025793425	2019QW-00029	2019	USA	clinical
GCA_025793405	2019QW-00030	2019	USA	clinical
GCA_025793385	2019QW-00032	2019	USA	clinical
GCA_025793365	2019QW-00034	2019	USA	clinical
GCA_025793325	20200727-4-1	2020	China	clinical
GCA_025793335	2020416_12	2016	United Kingdom	environmental/other
GCA_025793285	2020416_13	2016	United Kingdom	environmental/other
GCA_025793295	2020416_14	2016	United Kingdom	environmental/other
GCA_025793245	2020416_15	2016	United Kingdom	environmental/other
GCA_025793235	2020596_11	2016	United Kingdom	environmental/other
GCA_025793225	2020596_12	2016	United Kingdom	environmental/other
GCA_025793185	2020596_13	2016	United Kingdom	environmental/other
GCA_025793175	2020596_14	2016	United Kingdom	environmental/other
GCA_025793145	2020596_15	2016	United Kingdom	environmental/other
GCA_025793135	2020790_22	2016	United Kingdom	environmental/other
GCA_025793125	2020790_23	2016	United Kingdom	environmental/other
GCA_025793105	2020790_24	2016	United Kingdom	environmental/other
GCA_025793085	2020AS-000079	2020	USA	clinical
GCA_025793055	2020CK-00055	2019	USA	clinical
GCA_025793045	2020CK-00061	2020	USA	clinical
GCA_025793025	2020CK-00064	2020	USA	clinical
GCA_025793005	2020CK-00076	2020	USA	clinical
GCA_025792955	2020CK-00080	2019	USA	clinical
GCA_025792985	2020CK-00111	2020	USA	clinical
GCA_025792945	2020CK-00133	2020	USA	clinical
GCA_025792925	2020CK-00140	2020	USA	clinical
GCA_025792905	2020CK-00150	2019	USA	clinical
GCA_025792865	2020CK-00182	2020	USA	clinical
GCA_025792845	2020CK-00183	2020	USA	clinical
GCA_025792855	2020CK-00188	2020	USA	clinical
GCA_025792815	2020CK-00423	2020	USA	clinical
GCA_025792805	2020CK-00542	2020	USA	clinical
GCA_025792775	2020EL-00061	2019	USA	clinical
GCA_025792735	2020EL-00090	2020	USA	clinical
GCA_025792705	2020EL-00092	2020	USA	clinical
GCA_025814935	2020EL-00117	2020	USA	clinical
GCA_025802565	2020EP-00002	2020	USA	clinical
GCA_025790605	2020EP-00009	2020	USA	clinical
GCA_025790525	2020EP-00011	2020	USA	clinical
GCA_025818055	2020EP-00021	2020	USA	clinical
GCA_025817735	2020EP-00029	2020	USA	clinical
GCA_025777155	2020EP-00030	2020	USA	clinical
GCA_025777235	2020EP-00048	2020	USA	clinical
GCA_025777735	2020EP-00049	2020	USA	clinical
GCA_025778075	2020EP-00050	2020	USA	clinical
GCA_025775165	2020EP-00051	2020	USA	clinical
GCA_025775125	2020EP-00060	2020	USA	clinical
GCA_025775365	2020EP-00072	2020	USA	clinical
GCA_025775755	2020EP-00090	2020	USA	clinical
GCA_025777265	2020EP-00099	2020	USA	clinical
GCA_025775405	2020EP-00112	2020	USA	clinical
GCA_025717195	2020GN-00007	2020	USA	clinical
GCA_025717165	2020GN-00008	2020	USA	clinical
GCA_025717155	2020GN-00009	2020	USA	clinical
GCA_025711125	2020GN-00010	2020	USA	clinical
GCA_025705725	2020GO-00004	2020	USA	clinical
GCA_018447475	2020GO-00009	2020	USA	clinical
GCA_018441165	2020GO-00012	2020	USA	clinical
GCA_018423375	2020GO-00013	2020	USA	clinical
GCA_018439795	2020GO-00015	2020	USA	clinical
GCA_025706945	2020GO-00016	2020	USA	clinical
GCA_025707225	2020GO-00026	2020	USA	clinical
GCA_018439775	2020GO-00045	2020	USA	clinical
GCA_025689625	2020GO-00057	2020	USA	clinical
GCA_025725805	2020GO-00066	2020	USA	clinical
GCA_025689705	2020GO-00067	2020	USA	clinical
GCA_025686785	2020GO-00068	2020	USA	clinical
GCA_025682775	2020GO-00071	2020	USA	clinical
GCA_025684475	2020GO-00100	2020	USA	clinical
GCA_025682795	2020GO-00105	2020	USA	clinical
GCA_025681775	2020GO-00107	2020	USA	clinical
GCA_025681735	2020GO-00115	2020	USA	clinical
SRR18560491	2020GO-00139	2020	USA	clinical
GCA_025685315	2020GO-00144	2020	USA	clinical
GCA_025681755	2020GO-00145	2020	USA	clinical
GCA_025685235	2020GO-00146	2020	USA	clinical
GCA_025682815	2020GO-00147	2020	USA	clinical
GCA_025681795	2020GO-00157	2020	USA	clinical
SRR18560480	2020GO-00164	2020	USA	clinical
GCA_025681815	2020GO-00165	2020	USA	clinical
GCA_025682855	2020GO-00169	2020	USA	clinical
GCA_025681875	2020GO-00171	2020	USA	clinical
GCA_025682835	2020GO-00174	2020	USA	clinical
GCA_025682735	2020GO-0190	2021	USA	clinical
GCA_025685375	2020GO-0191	2021	USA	clinical
GCA_025682755	2020HL-00421	2020	USA	clinical
GCA_025682875	2020HL-00707	2020	USA	clinical
GCA_025683775	2020HL-00735	2020	USA	clinical
GCA_025682895	2020HL-00751	2020	USA	clinical
GCA_025684555	2020HL-00753	2020	USA	clinical
GCA_025684515	2020HL-00855	2020	USA	clinical
GCA_025683795	2020HL-00926	2020	USA	clinical
GCA_025683815	2020HL-00927	2020	USA	clinical
GCA_025682975	2020HL-00928	2020	USA	clinical
GCA_025682935	2020HL-00930	2020	USA	clinical
GCA_025682915	2020HL-00948	2020	USA	clinical
GCA_025674885	2020JQ-00037	2019	USA	clinical
SRR21875469	2020JQ-00039	2019	USA	clinical
SRR21875466	2020JQ-00042	2019	USA	clinical
SRR21875456	2020JQ-00044	2020	USA	clinical
SRR21875458	2020JQ-00051	2020	USA	clinical
GCA_025668565	2020JQ-00052	2020	USA	clinical
GCA_025667135	2020JQ-00056	2020	USA	clinical
GCA_025667115	2020JQ-00057	2020	USA	clinical
GCA_025670325	2020JQ-00058	2020	USA	clinical
GCA_025667945	2020JQ-00060	2020	USA	clinical
GCA_025666355	2020JQ-00064	2020	USA	clinical
GCA_025666375	2020JQ-00065	2020	USA	clinical
GCA_025666335	2020JQ-00066	2020	USA	clinical
GCA_025666415	2020JQ-00068	2020	USA	clinical
GCA_025666395	2020JQ-00072	2020	USA	clinical
GCA_025670805	2020JQ-00073	2020	USA	clinical
GCA_025669765	2020JQ-00077	2020	USA	clinical
GCA_025670345	2020JQ-00079	2020	USA	clinical
GCA_025670385	2020LN-00002	2019	USA	clinical
GCA_025669805	2020LN-00006	2019	USA	clinical
GCA_025670445	2020LN-00007	2019	USA	clinical
GCA_025666705	2020LN-00008	2019	USA	clinical
GCA_025666745	2020LN-00013	2019	USA	clinical
GCA_025653295	2020LN-00015	2020	USA	clinical
GCA_025653275	2020LN-00021	2020	USA	clinical
GCA_025630855	2020LN-00022	2020	USA	clinical
GCA_025629265	2020LN-00027	2019	USA	clinical
GCA_025620065	2020LN-00032	2019	USA	clinical
GCA_025610635	2020LN-00040	2020	USA	clinical
GCA_025601115	2020LN-00043	2020	USA	clinical
GCA_025583625	2020LN-00053	2020	USA	clinical
GCA_025583595	2020LN-00058	2020	USA	clinical
GCA_025583585	2020LN-00060	2020	USA	clinical
GCA_025583565	2020LN-00061	2020	USA	clinical
GCA_025583545	2020LN-00062	2020	USA	clinical
GCA_025583485	2020LN-00065	2020	USA	clinical
GCA_025583465	2020LN-00084	2020	USA	clinical
GCA_025583445	2020LY-00001	2020	USA	clinical
GCA_025583425	2020LY00002	2020	USA	clinical
GCA_025583385	2020LY00004	2020	USA	clinical
GCA_025583375	2020LY00008	2020	USA	clinical
GCA_025583365	2020LY00014	2020	USA	clinical
GCA_025583345	2020LY00018	2020	USA	clinical
GCA_025583325	2020LY00020	2020	USA	clinical
GCA_025583295	2020LY00023	2020	USA	clinical
GCA_025583285	2020LY00028	2020	USA	clinical
GCA_025583265	2020LY00033	2020	USA	clinical
GCA_025583245	2020QG-00063	2018	USA	clinical
GCA_025583225	2020QG-00080	2020	USA	clinical
GCA_025583195	2020QG-00082	2020	USA	clinical
GCA_025583175	2020QG-00083	2020	USA	clinical
GCA_025583165	2020QG-00084	2020	USA	clinical
GCA_025583145	2020QG-00089	2020	USA	clinical
GCA_025583125	2020QG-00095	2020	USA	clinical
GCA_025583085	2020QG-00102	2020	USA	clinical
GCA_025583095	2020QG-00103	2020	USA	clinical
GCA_025583055	2020QG-00108	2020	USA	clinical
GCA_025583045	2020QG-00110	2020	USA	clinical
GCA_025582975	2020QG-00114	2020	USA	clinical
GCA_025582965	2020QG-00115	2020	USA	clinical
GCA_025582945	2020QW-00003	2014	USA	clinical
GCA_025582895	2020QW-00004	2014	USA	clinical
GCA_025582865	2020QW-00014	2020	USA	clinical
GCA_025582835	2020QW-00016	2020	USA	clinical
GCA_025582775	2020QW-00018	2020	USA	clinical
GCA_025582655	2020QW-00025	2020	USA	clinical
GCA_025582625	2020QW-00032	2020	USA	clinical
GCA_025582645	2020QW-00040	2020	USA	clinical
GCA_025582685	2020QW-00054	2020	USA	clinical
GCA_025579885	2020SY-00041	2020	USA	clinical
GCA_025506635	20-2177	2023	Mexico	clinical
GCA_025443035	2021AS-000099	2021	USA	clinical
GCA_025443055	2021AS-000115	2021	USA	clinical
GCA_025444415	2021AS-000133	2021	USA	clinical
GCA_025443135	2021AS-000161	2021	USA	clinical
GCA_025443515	2021AS-000164	2021	USA	clinical
GCA_025443155	2021CK-00607	2021	USA	clinical
GCA_025443195	2021CK-00707	2020	USA	clinical
GCA_025443215	2021CK-01361	2021	USA	clinical
GCA_025421935	2021CK-01545	2021	USA	clinical
GCA_025421835	2021CK-01566	2021	USA	clinical
GCA_025421735	2021CK-01614	2021	USA	clinical
GCA_025421695	2021CK-01676	2021	USA	clinical
GCA_025421675	2021CK-01714	2021	USA	clinical
GCA_025421195	2021CK-01734	2021	USA	clinical
GCA_025405355	2021CK-01776	2021	USA	clinical
GCA_025405315	2021CK-01784	2021	USA	clinical
GCA_025404515	2021CK-01785	2021	USA	clinical
GCA_025404395	2021CK-01804	2021	USA	clinical
GCA_025404115	2021CK-01804	2021	USA	clinical
GCA_025404075	2021CK-01819	2021	USA	clinical
GCA_025398915	2021CK-01826	2021	USA	clinical
GCA_025398755	2021DK-00010	2021	USA	clinical
GCA_025398375	2021DK-00011	2021	USA	clinical
GCA_025392675	2021DK-00014	2021	USA	clinical
GCA_025378865	2021DK-00019	2021	USA	clinical
GCA_018499805	2021DK-00022	2021	USA	clinical
GCA_025366655	2021DK-00024	2021	USA	clinical
GCA_025368775	2021DK-00034	2021	USA	clinical
GCA_025365275	2021DK-00039	2021	USA	clinical
SRR13343771	2021DK-00046	2021	USA	clinical
GCA_025324895	2021DK-00051	2021	USA	clinical
GCA_025325505	2021DK-00053	2021	USA	clinical
GCA_025326225	2021DK-00057	2021	USA	clinical
GCA_025327795	2021DK-00079	2021	USA	clinical
GCA_025328705	2021DK-00085	2021	USA	clinical
GCA_025259645	2021DK-00087	2021	USA	clinical
GCA_025232475	2021DK-00089	2021	USA	clinical
GCA_025232455	2021DK-00090	2021	USA	clinical
GCA_025243945	2021DK-00092	2021	USA	clinical
GCA_025310915	2021DK-00096	2021	USA	clinical
GCA_025244445	2021DK-00115	2021	USA	clinical
GCA_025311175	2021DK-00121	2021	USA	clinical
GCA_025243885	2021DK-00126	2021	USA	clinical
GCA_025311215	2021DK-00134	2021	USA	clinical
GCA_025244505	2021DK-00146	2021	USA	clinical
GCA_025311695	2021DK-00151	2021	USA	clinical
GCA_025311735	2021DK-00152	2021	USA	clinical
GCA_025233035	2021DK-00153	2021	USA	clinical
GCA_025218505	2021DK-00155	2021	USA	clinical
GCA_025218405	2021DK-00160	2021	USA	clinical
GCA_025218285	2021DK-00171	2021	USA	clinical
GCA_025219865	2021DK-00204	2021	USA	clinical
GCA_025211075	2021DK-00220	2021	USA	clinical
GCA_025224775	2021DK-00229	2021	USA	clinical
GCA_025183165	2021DK-00230	2021	USA	clinical
GCA_025182975	2021DK-00238	2021	USA	clinical
GCA_025156075	2021DK-00240	2021	USA	clinical
GCA_025154955	2021DK-00243	2021	USA	clinical
GCA_025170585	2021DK-00246	2021	USA	clinical
GCA_025142575	2021DK-00273	2021	USA	clinical
GCA_024918295	2021EP-00010	2021	USA	clinical
GCA_024918235	2021EP-00019	2021	USA	clinical
GCA_024917815	2021EP-00031	2021	USA	clinical
GCA_024917795	2021EP-00034	2021	USA	clinical
GCA_024922165	2021EP-00041	2021	USA	clinical
GCA_024989075	2021EP-00045	2021	USA	clinical
GCA_024922385	2021EP-00046	2021	USA	clinical
GCA_024922445	2021EP-00052	2021	USA	clinical
GCA_024922405	2021EP-00073	2021	USA	clinical
GCA_024555525	2021EP-00075	2021	USA	clinical
GCA_024855185	2021EP-00093	2021	USA	clinical
GCA_024848385	2021EP-00100	2021	USA	clinical
GCA_024856605	2021EP-00105	2021	USA	clinical
GCA_022969555	2021EP-00111	2021	USA	clinical
GCA_024833845	2021EP-00112	2021	USA	clinical
GCA_024934465	2021GN-00056	2021	USA	clinical
GCA_024934505	2021GN-00077	2021	USA	clinical
GCA_024934485	2021GN-00122	2021	USA	clinical
GCA_024799025	2021GN-00222	2021	USA	clinical
GCA_024799065	2021GN-00234	2021	USA	clinical
GCA_024801205	2021GN-00281	2021	USA	clinical
GCA_024756105	2021GN-00329	2021	USA	clinical
GCA_024755825	2021GN-00375	2021	USA	clinical
GCA_024755765	2021GO-0024	2021	USA	clinical
GCA_024755725	2021GO-0026	2021	USA	clinical
GCA_024755685	2021GO-0039	2021	USA	clinical
GCA_024755205	2021GO-0043	2021	USA	clinical
GCA_024755165	2021GO-0049	2021	USA	clinical
GCA_024754935	2021GO-0063	2021	USA	clinical
GCA_024754845	2021GO-0066	2021	USA	clinical
GCA_024754605	2021GO-0075	2021	USA	clinical
GCA_024754535	2021GO-0079	2021	USA	clinical
GCA_024754515	2021GO-0083	2021	USA	clinical
GCA_024754505	2021GO-0092	2021	USA	clinical
GCA_024754405	2021GO-0098	2021	USA	clinical
GCA_024754385	2021GO-0117	2021	USA	clinical
GCA_024753105	2021GO-0120	2021	USA	clinical
GCA_024753045	2021GO-0125	2021	USA	clinical
GCA_024752275	2021GO-0137	2021	USA	clinical
GCA_024752125	2021GO-0147	2021	USA	clinical
GCA_024865705	2021GO-0153	2021	USA	clinical
GCA_024866705	2021GO-0171	2021	USA	clinical
GCA_024867485	2021GO-0173	2021	USA	clinical
GCA_024867755	2021GO-0186	2021	USA	clinical
GCA_024867795	2021GO-0189	2021	USA	clinical
GCA_024732205	2021GO-0202	2021	USA	clinical
GCA_024723835	2021GO-0203	2021	USA	clinical
GCA_024905615	2021HL-00929	2021	USA	clinical
GCA_024954405	2021HL-00931	2021	USA	clinical
GCA_024954845	2021HL-00932	2021	USA	clinical
GCA_024961245	2021HL-00933	2021	USA	clinical
GCA_024961425	2021HL-00934	2021	USA	clinical
GCA_024962245	2021HL-00935	2021	USA	clinical
GCA_024962405	2021HL-00936	2021	USA	clinical
GCA_024962485	2021HL-00937	2021	USA	clinical
GCA_024962505	2021HL-00938	2021	USA	clinical
GCA_024963085	2021HL-00939	2021	USA	clinical
GCA_024963145	2021HL-00940	2021	USA	clinical
GCA_024963125	2021HL-00941	2021	USA	clinical
GCA_024963525	2021HL-00942	2021	USA	clinical
GCA_024700175	2021HL-00943	2021	USA	clinical
GCA_024700155	2021HL-00944	2021	USA	clinical
GCA_024700135	2021HL-00945	2021	USA	clinical
GCA_024700115	2021HL-00946	2021	USA	clinical
GCA_024979815	2021HL-00947	2021	USA	clinical
GCA_024980175	2021HL-00949	2021	USA	clinical
GCA_024980195	2021HL-00950	2021	USA	clinical
GCA_024980275	2021HL-00951	2021	USA	clinical
GCA_024980255	2021HL-00952	2021	USA	clinical
GCA_024655435	2021HL-00954	2021	USA	clinical
GCA_024655405	2021HL-00955	2021	USA	clinical
GCA_024655385	2021HL-00957	2021	USA	clinical
GCA_024655365	2021HL-00958	2021	USA	clinical
GCA_025030755	2021HL-00959	2021	USA	clinical
GCA_025030715	2021HL-00960	2021	USA	clinical
GCA_025030795	2021HL-00961	2021	USA	clinical
GCA_025031415	2021HL-00962	2021	USA	clinical
GCA_025033595	2021HL-00963	2021	USA	clinical
GCA_025034075	2021HL-00964	2021	USA	clinical
GCA_025033615	2021HL-00965	2021	USA	clinical
GCA_025033735	2021HL-00966	2021	USA	clinical
GCA_025033675	2021HL-00967	2021	USA	clinical
GCA_025033715	2021HL-00968	2021	USA	clinical
GCA_025033755	2021HL-00969	2021	USA	clinical
GCA_025033795	2021HL-00970	2021	USA	clinical
GCA_025033835	2021HL-00971	2021	USA	clinical
GCA_025033815	2021HL-00972	2021	USA	clinical
GCA_025033895	2021HL-00973	2021	USA	clinical
GCA_025033935	2021HL-00974	2021	USA	clinical
GCA_025033875	2021HL-01187	2021	USA	clinical
GCA_025034035	2021HL-01203	2021	USA	clinical
GCA_025034115	2021HL-01262	2021	USA	clinical
GCA_025034195	2021JQ-00003	2021	USA	clinical
GCA_025034175	2021JQ-00004	2020	USA	clinical
GCA_025034235	2021JQ-00010	2021	USA	clinical
GCA_025034355	2021JQ-00116	2021	USA	clinical
GCA_025034295	2021JQ-00131	2021	USA	clinical
GCA_025034275	2021JQ-00213	2021	USA	clinical
GCA_025034375	2021JQ-00247	2021	USA	clinical
GCA_025034315	2021JQ-00284	2021	USA	clinical
GCA_025034335	2021JQ-00312	2021	USA	clinical
GCA_025034575	2021JQ-00471	2021	USA	clinical
GCA_025034595	2021KU-00002	2021	USA	clinical
GCA_025034925	2021KU-00013	2021	USA	clinical
GCA_025034655	2021KU-00014	2021	USA	clinical
GCA_025034725	2021KU-00037	2021	USA	clinical
GCA_025034675	2021KU-00041	2021	USA	clinical
GCA_025034775	2021KU-00059	2021	USA	clinical
GCA_025034755	2021KU-00088	2021	USA	clinical
GCA_025034715	2021KU-00160	2021	USA	clinical
GCA_025034855	2021KU-00211	2021	USA	clinical
GCA_025034905	2021KU-00217	2021	USA	clinical
GCA_025035025	2021KU-00221	2021	USA	clinical
GCA_025034985	2021LN-00007	2021	USA	clinical
GCA_025035045	2021LN-00009	2020	USA	clinical
GCA_025035405	2021LN-00021	2021	USA	clinical
GCA_025035185	2021LN-00039	2021	USA	clinical
GCA_025035245	2021LN-00045	2021	USA	clinical
GCA_025035345	2021LN-00065	2021	USA	clinical
GCA_025041135	2021LN-00094	2021	USA	clinical
GCA_025035285	2021LN-00145	2021	USA	clinical
GCA_025035465	2021LN-00148	2021	USA	clinical
GCA_025035525	2021LN-00169	2021	USA	clinical
GCA_025035605	2021LY00001	2021	USA	clinical
GCA_025035665	2021LY00002	2021	USA	clinical
GCA_025035725	2021LY00007	2021	USA	clinical
GCA_025035705	2021LY00008	2021	USA	clinical
GCA_025035765	2021LY00011	2021	USA	clinical
GCA_025035745	2021LY00012	2021	USA	clinical
GCA_025035825	2021LY00015	2021	USA	clinical
GCA_025035785	2021LY00017	2021	USA	clinical
GCA_025035945	2021LY00025	2021	USA	clinical
GCA_025036005	2021LY00030	2021	USA	clinical
GCA_025036065	2021LY00031	2021	USA	clinical
GCA_025036085	2021LY00033	2021	USA	clinical
GCA_025036145	2021LY00041	2021	USA	clinical
GCA_025036185	2021LY00042	2021	USA	clinical
GCA_025036205	2021LY00049	2021	USA	clinical
GCA_025042015	2021LY00053	2021	USA	clinical
GCA_025036285	2021LY00054	2021	USA	clinical
GCA_025036305	2021QG-00006	2021	USA	clinical
GCA_025036365	2021QG-00007	2021	USA	clinical
GCA_025036385	2021QG-00009	2021	USA	clinical
GCA_025036425	2021QG-00010	2021	USA	clinical
GCA_025036445	2021QW-00003	2020	USA	clinical
GCA_025036525	2021QW-00014	2021	USA	clinical
GCA_025036505	2021QW-00016	2021	USA	clinical
SRR20994792	2021QW-00019	2021	USA	clinical
GCA_025036545	2021QW-00042	2021	USA	clinical
GCA_025036565	2021QW-00043	2021	USA	clinical
GCA_025036665	2021QW-00048	2021	USA	clinical
GCA_025036705	2021QW-00050	2021	USA	clinical
GCA_025036725	2021QW-00057	2021	USA	clinical
GCA_025037205	2021QW-00059	2021	USA	clinical
GCA_025037325	2021QW-00063	2021	USA	clinical
GCA_025037365	2021QW-00065	2021	USA	clinical
GCA_025037445	2021QW-00067	2021	USA	clinical
GCA_025037485	2021QW-00073	2021	USA	clinical
GCA_025037665	2021QW-00078	2021	USA	clinical
GCA_025037685	2021QW-00079	2021	USA	clinical
GCA_025037745	2021QW-00080	2021	USA	clinical
GCA_025037825	2021QW-00081	2021	USA	clinical
GCA_025037885	2021QW-00084	2021	USA	clinical
GCA_025037845	2021QW-00090	2021	USA	clinical
GCA_025038055	2021QW-00094	2021	USA	clinical
GCA_025038025	2021QW-00095	2021	USA	clinical
GCA_025038085	2021QW-00109	2021	USA	clinical
GCA_025038105	2021QW-00111	2021	USA	clinical
GCA_025038205	2021QW-00112	2021	USA	clinical
GCA_025038255	2021QW-00117	2021	USA	clinical
GCA_025038275	2021QW-00121	2021	USA	clinical
GCA_025038335	2021SY-00034	2021	USA	clinical
GCA_025038475	2022AS-000203	2022	USA	clinical
GCA_025038515	2022AS-000204	2022	USA	clinical
GCA_025038535	2022AS-000207	2022	USA	clinical
GCA_025038495	2022AS-000218	2022	USA	clinical
GCA_025038575	2022AS-000221	2022	USA	clinical
GCA_025038635	2022AS-000228	2022	USA	clinical
GCA_025038695	2022BK-00001	2021	USA	clinical
GCA_025038735	2022BV-00003	2022	USA	clinical
GCA_025038755	2022BV-00013	2022	USA	clinical
GCA_025038835	2022BV-00021	2022	USA	clinical
GCA_025038815	2022BV-00027	2022	USA	clinical
GCA_025038855	2022BV-00031	2022	USA	clinical
GCA_025038875	2022BV-00046	2022	USA	clinical
GCA_025038935	2022BV-00054	2022	USA	clinical
GCA_025038895	2022BV-00070	2022	USA	clinical
GCA_025039015	2022CB-00018	2022	USA	clinical
GCA_025039075	2022CB-00019	2022	USA	clinical
GCA_025039215	2022CB-00020	2022	USA	clinical
GCA_025039375	2022CB-00025	2022	USA	clinical
GCA_025039295	2022CK-00048	2021	USA	clinical
GCA_025039315	2022CK-00078	2022	USA	clinical
GCA_025039365	2022CK-00116	2020	USA	clinical
GCA_025039335	2022CK-00117	2021	USA	clinical
GCA_025039415	2022CK-00118	2022	USA	clinical
GCA_025039355	2022CK-00119	2022	USA	clinical
GCA_025039495	2022CK-00231	2022	USA	clinical
GCA_025039535	2022CK-00232	2022	USA	clinical
GCA_025039555	2022CK-00264	2022	USA	clinical
GCA_025039595	2022CK-00273	2022	USA	clinical
GCA_025039615	2022CK-00306	2022	USA	clinical
GCA_025039715	2022CK-00311	2022	USA	clinical
GCA_025039735	2022CK-00322	2022	USA	clinical
GCA_025039695	2022CK-00324	2022	USA	clinical
GCA_025039815	2022CK-00335	2022	USA	clinical
GCA_025039795	2022CK-00345	2022	USA	clinical
GCA_025039835	2022CK-00346	2022	USA	clinical
GCA_025039855	2022CK-00365	2022	USA	clinical
GCA_025039915	2022CK-00398	2022	USA	clinical
GCA_025039935	2022CK-00432	2022	USA	clinical
GCA_025039975	2022CK-00433	2022	USA	clinical
GCA_025040015	2022CK-00446	2022	USA	clinical
GCA_025045095	2022CK-00450	2022	USA	clinical
GCA_024766945	2022CK-00478	2022	USA	clinical
GCA_025047975	2022CK-00528	2022	USA	clinical
GCA_024350625	2022CK-00554	2022	USA	clinical
GCA_024672345	2022CK-00557	2022	USA	clinical
GCA_024605295	2022CK-00558	2022	USA	clinical
GCA_024727585	2022CK-00559	2022	USA	clinical
GCA_024731785	2022CK-00566	2022	USA	clinical
GCA_024583905	2022CK-00569	2022	USA	clinical
GCA_024583795	2022CK-00594	2022	USA	clinical
GCA_024583315	2022DK-00002	2021	USA	clinical
GCA_024581095	2022DK-00004	2021	USA	clinical
GCA_024534255	2022DK-00009	2022	USA	clinical
GCA_024576495	2022DK-00022	2022	USA	clinical
GCA_024560005	2022DK-00025	2022	USA	clinical
GCA_024560165	2022DK-00054	2022	USA	clinical
GCA_024560225	2022DK-00062	2022	USA	clinical
GCA_024560485	2022DK-00075	2022	USA	clinical
GCA_024506235	2022DK-00088	2022	USA	clinical
GCA_024506795	2022DK-00093	2022	USA	clinical
GCA_024506835	2022DK-00096	2022	USA	clinical
GCA_024506935	2022DK-00107	2022	USA	clinical
GCA_024506855	2022DK-00110	2022	USA	clinical
GCA_024506815	2022DK-00115	2022	USA	clinical
GCA_024506555	2022DK-00116	2022	USA	clinical
GCA_024506875	2022DK-00125	2022	USA	clinical
GCA_024506915	2022DK-00134	2022	USA	clinical
GCA_024506975	2022DK-00136	2022	USA	clinical
GCA_024507015	2022DK-00160	2022	USA	clinical
GCA_024506115	2022DK-00163	2022	USA	clinical
GCA_024506955	2022DK-00167	2022	USA	clinical
GCA_024507055	2022DK-00171	2022	USA	clinical
GCA_024507035	2022DK-00174	2022	USA	clinical
GCA_024507075	2022DK-00178	2022	USA	clinical
GCA_024507115	2022DK-00182	2022	USA	clinical
GCA_024507135	2022DK-00194	2022	USA	clinical
GCA_024506215	2022DK-00195	2022	USA	clinical
GCA_024507175	2022DK-00196	2022	USA	clinical
GCA_024507215	2022DK-00201	2022	USA	clinical
GCA_024507195	2022DK-00210	2022	USA	clinical
GCA_024507375	2022DK-00213	2022	USA	clinical
GCA_024507255	2022DK-00228	2022	USA	clinical
GCA_024507335	2022EL-00109	2022	USA	clinical
GCA_024507295	2022EL-00164	2022	USA	clinical
GCA_024507315	2022EL-00493	2022	USA	clinical
GCA_024507355	2022EL-00494	2021	USA	clinical
GCA_024507415	2022EL-00495	2021	USA	clinical
GCA_024506195	2022EL-00497	2022	USA	clinical
[truncated: 5,919 more rows]
