# Supplementary material for: Carbapenem-resistant Escherichia coli exhibit diverse spatiotemporal epidemiological characteristics across the globe
Source: Commun Biol. 2024 Jan 6;7:51. doi: 10.1038/s42003-023-05745-7 (PMC10771496; doi:10.1038/s42003-023-05745-7)
Supplement: Supplementary file 5 — Supplementary Data 2 [file 42003_2023_5745_MOESM5_ESM.xlsx]

## Sheet: number
Host	total	blaIMP	blaKPC	blaNDM	blaOXA-48-like	blaVIM/other mechanism	2 or 3 of above
human	7152	145	124	4388	2208	91	196
animal	122	10	6	85	18	1	2
environment	644	24	83	476	36	10	15

## Sheet: percentage
Host	blaIMP	blaKPC	blaNDM	blaOXA-48-like	blaVIM/other mechanism	2 or 3 of above
human	2.0274	1.73378	61.3535	30.8725	1.27237	2.74049
animal	8.19672	4.91803	69.6721	14.7541	0.819672	1.63934
environment	3.72671	12.8882	73.913	5.59006	1.5528	2.32919
