# Supplementary material for: Carbapenem-resistant Escherichia coli exhibit diverse spatiotemporal epidemiological characteristics across the globe
Source: Commun Biol. 2024 Jan 6;7:51. doi: 10.1038/s42003-023-05745-7 (PMC10771496; doi:10.1038/s42003-023-05745-7)
Supplement: Supplementary file 6 — Supplementary Data 3 [file 42003_2023_5745_MOESM6_ESM.xlsx]

## Sheet: Asia
CRGs	Number
blaNDM	2246
blaKPC	261
blaIMP	79
blaOXA-48-like	261
blaVIM/other mechanism	1
2 or 3 of above	70

## Sheet: Europe
CRGs	Number
blaNDM	747
blaKPC	509
blaIMP	9
blaOXA-48 like	1263
blaVIM/other mechanism	67
2 or 3 of above	59

## Sheet: North America
CRGs	Number
blaNDM	1062
blaKPC	305
blaIMP	5
blaOXA-48 like	175
blaVIM/other mechanism	19
2 or 3 of above	40

## Sheet: Oceania
CRGs	Number
blaNDM	219
blaKPC	2
blaIMP	66
blaOXA-48 like	180
blaVIM/other mechanism	2
2 or 3 of above	12

## Sheet: South America
CRGs	Number
blaNDM	39
blaKPC	98
blaIMP	3
blaOXA-48 like	2
blaVIM/other mechanism	2
2 or 3 of above	1

## Sheet: Africa
CRGs	Number
blaNDM	67
blaKPC	1
blaIMP	0
blaOXA-48 like	30
blaVIM/other mechanism	0
2 or 3 of above	16
