# Supplementary material for: Carbapenem-resistant Escherichia coli exhibit diverse spatiotemporal epidemiological characteristics across the globe
Source: Commun Biol. 2024 Jan 6;7:51. doi: 10.1038/s42003-023-05745-7 (PMC10771496; doi:10.1038/s42003-023-05745-7)
Supplement: Supplementary file 7 — Supplementary Data 4 [file 42003_2023_5745_MOESM7_ESM.xlsx]

## Sheet: Fig 1d
phylogroup	blaNDM	blaOXA-48-like	blaKPC	blaIMP	blaVIM/other mechanism	2 or 3 of CRGs
A	70.79	14	11.28	1.59	0.62	1.72
B1	61.32	24.3	7.75	2.09	1.13	3.4
B2	22.52	19.25	47.83	6.74	3.27	0.38
C	51.96	32.16	6.29	0.1	0.72	8.76
D	44.82	41.42	10.88	0.83	0.98	1.06
E	62.16	24.32	13.51	0	0	0
F	53.73	31.34	10.87	1.92	1.07	1.07
G	62.5	25	6.25	0	6.25	0
