# Supplementary material for: Carbapenem-resistant Escherichia coli exhibit diverse spatiotemporal epidemiological characteristics across the globe
Source: Commun Biol. 2024 Jan 6;7:51. doi: 10.1038/s42003-023-05745-7 (PMC10771496; doi:10.1038/s42003-023-05745-7)
Supplement: Supplementary file 8 — Supplementary Data 5 [file 42003_2023_5745_MOESM8_ESM.xlsx]

## Sheet: Fig1e
year	blaIMP	blaKPC	blaNDM	blaOXA-48-like	blaVIM/other mechanism	2 or 3 of above
2003-2012	39	101	47	74	11	2
2013	7	72	87	57	7	3
2014	12	141	208	296	11	18
2015	32	318	441	538	21	32
2016	9	196	614	332	7	25
2017	11	64	347	220	4	11
2018	11	80	437	106	6	10
2019	14	54	670	195	7	42
2020	4	51	360	80	6	18
2021	4	45	318	44	9	6
2022	0	58	400	38	4	14
2023	24	35	640	80	1	14
