# Supplementary material for: Carbapenem-resistant Escherichia coli exhibit diverse spatiotemporal epidemiological characteristics across the globe
Source: Commun Biol. 2024 Jan 6;7:51. doi: 10.1038/s42003-023-05745-7 (PMC10771496; doi:10.1038/s42003-023-05745-7)
Supplement: Supplementary file 9 — Supplementary Data 6 [file 42003_2023_5745_MOESM9_ESM.xlsx]

## Sheet: Fig 2b
phylogroup	number
A	2900
B1	1148
B2	1039
C	970
D	1323
E	37
F	469
G	16
not detected	16
