# Supplementary material for: Carbapenem-resistant Escherichia coli exhibit diverse spatiotemporal epidemiological characteristics across the globe
Source: Commun Biol. 2024 Jan 6;7:51. doi: 10.1038/s42003-023-05745-7 (PMC10771496; doi:10.1038/s42003-023-05745-7)
Supplement: Supplementary file 10 — Supplementary Data 7 [file 42003_2023_5745_MOESM10_ESM.xlsx]

## Sheet: ST(%)-Year
year	st167	st410	st131	st38	st405	st361	st648	st10
2013	9.73	11.67	40.86	18.68	6.23	1.56	5.84	5.45
2014	13.92	30.38	18.04	15.51	6.01	0.95	4.11	11.08
2015	15.51	19.78	22.47	16.93	10.92	2.37	2.22	9.81
2016	17.74	30.11	15.59	8.42	13.44	6.27	4.48	3.94
2017	13.1	27.96	11.34	26.2	10.08	2.52	4.03	4.79
2018	30.09	20.06	15.04	6.19	8.85	7.08	7.96	4.72
2019	32.99	19.88	6.15	4.71	15.98	7.58	9.63	3.07
2020	23.53	22.79	7.35	6.25	14.71	12.87	9.19	3.31
2021	29.07	13.66	12.78	5.29	5.73	20.7	11.45	1.32
2022	35.99	9.87	14.01	1.27	10.51	19.75	6.37	2.23
2023	31.56	15.25	11.7	11.7	10.64	4.61	3.9	10.64

## Sheet: ST(num)-Year
year	st167	st410	st131	st38	st405	st361	st648	st10
2013	25	30	105	48	16	4	15	14
2014	44	96	57	49	19	3	13	35
2015	98	125	142	107	69	15	14	62
2016	99	168	87	47	75	35	25	22
2017	52	111	45	104	40	10	16	19
2018	102	68	51	21	30	24	27	16
2019	161	97	30	23	78	37	47	15
2020	64	62	20	17	40	35	25	9
2021	66	31	29	12	13	47	26	3
2022	113	31	44	4	33	62	20	7
2023	89	43	33	33	30	13	11	30

## Sheet: Phylogroup-Year
Year	A	B1	B2	C	D	E	F	G	other
2013	20.18	12.28	28.51	9.21	24.56	0	5.26	0	0
2014	26.88	15.82	17.82	16.9	15.51	0.92	5.68	0.31	0.15
2015	34.67	14.69	15.44	10.9	19.23	0.23	4.62	0.08	0.15
2016	30.8	15.27	13.15	16.59	16.59	0.35	6.71	0.09	0.44
2017	27.49	9.48	10.43	18.96	26.22	0.47	6.32	0	0.63
2018	43.33	13.65	11.27	11.59	12.7	0	6.83	0.48	0.16
2019	42.79	13.08	6.87	12.08	16.85	0.55	7.21	0.55	0
2020	38.92	13.46	8.28	13.87	17.6	0.41	7.04	0	0.41
2021	41.06	13.77	15.7	8.7	11.35	0.24	9.18	0	0
2022	46.09	10.91	16.67	7.61	12.55	0.21	5.76	0.21	0
2023	49.02	20.99	6.26	6.13	12.13	1.43	3.52	0.39	0.13
