# Supplementary material for: Carbapenem-resistant Escherichia coli exhibit diverse spatiotemporal epidemiological characteristics across the globe
Source: Commun Biol. 2024 Jan 6;7:51. doi: 10.1038/s42003-023-05745-7 (PMC10771496; doi:10.1038/s42003-023-05745-7)
Supplement: Supplementary file 11 — Supplementary Data 8 [file 42003_2023_5745_MOESM11_ESM.xlsx]

## Sheet: Fig 3a
YEAR	ST167	ST410	ST131	ST38	ST405	ST361	ST648	ST10
2013	25	30	105	48	16	4	15	14
2014	44	96	57	49	19	3	13	35
2015	98	125	142	107	69	15	14	62
2016	99	168	87	47	75	35	25	22
2017	52	111	45	104	40	10	16	19
2018	102	68	51	21	30	24	27	16
2019	161	97	30	23	78	37	47	15
2020	64	62	20	17	40	35	25	9
2021	66	31	29	12	13	47	26	3
2022	113	31	44	4	33	62	20	7
2023	89	43	33	33	30	13	11	30

## Sheet: Australia
YEAR	ST38	ST58	ST69	ST131	ST167	ST216	ST354	ST361	ST405	ST410	ST648
2013	0	10	0	1	0	19	0	0	0	2	1
2014	1	0	1	1	0	0	0	0	0	3	2
2015	1	1	0	2	0	0	1	0	1	4	0
2016	1	0	2	0	2	0	4	1	8	4	4
2017	82	0	0	4	4	0	1	1	10	12	3
2018	4	0	2	1	6	0	4	2	7	13	5
2019	4	0	5	5	12	0	3	8	15	8	8
2020	2	0	1	0	2	0	0	0	5	4	4
2021	0	0	0	0	0	0	0	0	0	0	0
2022	0	0	0	0	0	0	0	0	0	0	0
2023	0	0	0	0	0	0	0	0	0	0	0

## Sheet: Canada
YEAR	ST38	ST46	ST69	ST131	ST167	ST361	ST405	ST410	ST617	ST648
2013	5	0	0	3	0	1	1	0	0	1
2014	0	0	0	0	2	0	0	5	0	0
2015	0	0	0	1	0	0	1	0	0	0
2016	1	0	1	2	1	0	0	0	0	1
2017	0	0	0	1	1	0	1	0	0	0
2018	0	0	0	0	0	1	0	0	0	0
2019	3	3	3	2	11	2	7	10	4	4
2020	6	2	2	2	5	3	8	2	4	7
2021	0	0	0	0	0	0	0	0	0	0
2022	0	0	0	0	0	0	0	0	0	0
2023	2	0	0	1	1	0	1	1	1	0

## Sheet: China
YEAR	ST10	ST48	ST131	ST156	ST167	ST361	ST405	ST410	ST617
2013	2	1	46	0	4	1	0	0	0
2014	0	0	2	0	21	1	2	5	1
2015	9	2	38	2	35	4	23	10	9
2016	2	8	1	13	36	3	3	11	7
2017	7	6	2	4	19	3	4	13	2
2018	5	10	26	3	31	3	3	24	16
2019	3	9	1	6	32	6	7	30	5
2020	4	1	9	4	8	2	5	13	1
2021	1	1	2	3	1	3	0	9	1
2022	4	1	0	1	5	0	1	6	1
2023	21	30	5	34	50	11	5	12	13

## Sheet: France
YEAR	ST10	ST38	ST69	ST131	ST167	ST354	ST361	ST405	ST410	ST940	ST1284
2013	8	21	3	2	6	0	0	3	10	0	0
2014	16	17	2	2	11	5	0	4	14	3	0
2015	24	25	6	7	10	3	0	4	35	9	11
2016	1	0	0	2	0	0	1	1	0	0	0
2017	0	2	0	3	4	3	0	0	0	0	0
2018	1	0	0	0	0	0	7	0	0	0	0
2019	0	0	0	0	2	0	1	0	0	0	0
2020	0	0	0	0	0	0	15	0	0	0	0
2021	0	1	0	0	1	0	18	0	0	0	0
2022	0	0	0	0	0	0	18	0	0	0	0
2023	0	0	0	0	0	0	0	0	0	0	0

## Sheet: Germany
YEAR	ST10	ST38	ST58	ST69	ST167	ST354	ST405	ST744	ST1284	ST6332
2013	0	0	0	0	0	0	0	0	2	0
2014	0	2	0	1	0	0	0	0	0	0
2015	0	0	0	0	0	1	0	3	0	2
2016	4	1	1	0	1	0	2	4	0	4
2017	1	1	0	2	0	3	1	2	0	1
2018	0	4	2	1	3	0	0	0	0	0
2019	2	4	2	3	1	1	3	0	4	0
2020	1	1	0	0	1	0	0	0	0	0
2021	1	0	1	0	0	0	0	0	0	0
2022	0	0	0	0	1	1	0	0	0	0
2023	2	0	0	0	0	0	1	0	0	0

## Sheet: India
YEAR	ST101	ST131	ST167	ST361	ST405	ST410	ST448	ST617	ST648	ST2659	ST2851
2013	9	0	2	0	0	0	0	0	0	0	0
2014	0	0	1	0	1	0	0	0	0	0	0
2015	0	0	2	1	1	1	0	0	0	0	0
2016	1	2	3	2	3	3	0	1	0	1	1
2017	0	0	2	0	0	0	0	1	0	0	0
2018	0	0	1	0	0	1	1	0	3	0	1
2019	1	1	10	7	12	6	1	4	5	3	3
2020	0	0	0	0	0	4	0	0	1	0	0
2021	0	0	0	0	0	0	0	0	0	0	0
2022	0	0	0	0	0	1	0	0	0	0	0
2023	0	1	3	0	4	4	3	1	2	0	0

## Sheet: Israel
YEAR	ST10	ST38	ST69	ST131	ST167	ST361	ST405	ST410	ST617
2013	0	0	0	0	0	0	0	1	0
2014	0	0	0	2	0	0	0	36	0
2015	0	0	0	0	0	0	0	19	0
2016	0	1	0	0	0	0	0	0	0
2017	0	0	0	0	3	0	0	0	2
2018	2	2	1	1	17	3	1	5	6
2019	0	1	1	1	4	0	1	0	0
2020	0	0	0	0	0	0	0	0	0
2021	0	0	0	0	0	0	0	0	0
2022	0	0	0	0	0	0	0	0	0
2023	0	0	0	0	0	0	0	0	0

## Sheet: Norway
YEAR	ST38	ST46	ST131	ST156	ST167	ST361	ST405	ST410	ST648	ST940
2013	4	0	1	0	0	0	2	2	0	0
2014	0	0	0	0	0	0	0	3	0	0
2015	1	0	0	0	3	0	2	2	0	1
2016	3	0	0	3	1	0	2	2	0	0
2017	5	0	0	0	1	0	1	3	2	1
2018	2	0	1	2	3	1	2	3	1	1
2019	3	3	1	1	9	1	3	7	4	1
2020	2	1	1	0	4	2	1	0	3	1
2021	2	1	1	0	3	1	0	2	0	0
2022	0	0	0	0	0	0	0	0	0	0
2023	0	0	0	0	0	0	0	0	0	0

## Sheet: Pakistan
YEAR	ST167	ST354	ST361	ST405	ST410	ST448	ST648	ST940	ST2450	ST2659
2013	0	0	0	0	0	0	0	0	0	0
2014	0	0	0	0	0	0	0	0	0	0
2015	0	0	0	0	0	0	0	0	0	0
2016	3	9	0	0	20	4	0	1	0	0
2017	0	0	0	0	0	0	0	0	0	0
2018	4	0	1	6	0	0	0	0	1	0
2019	16	0	3	7	1	0	4	7	2	3
2020	0	0	1	0	2	1	0	0	0	0
2021	0	0	0	0	0	0	0	0	0	0
2022	0	0	0	0	0	0	0	0	0	0
2023	2	0	0	0	0	0	0	0	0	0

[truncated: 5 more sheets: Spain, Switzerland, Thailand, United Kingdom, USA]
