# Supplementary material for: Carbapenem-resistant Escherichia coli exhibit diverse spatiotemporal epidemiological characteristics across the globe
Source: Commun Biol. 2024 Jan 6;7:51. doi: 10.1038/s42003-023-05745-7 (PMC10771496; doi:10.1038/s42003-023-05745-7)
Supplement: Supplementary file 12 — Supplementary Data 9 [file 42003_2023_5745_MOESM12_ESM.xlsx]

## Sheet: Carbapenems
year	plasmid	chromosome	Mobile Plasmids
2013	91.23	28.95	12.72
2014	93.24	26.42	16.44
2015	83.5	33.38	13.55
2016	86.85	33.72	17.39
2017	84.36	32.39	12.95
2018	80.32	40.32	13.65
2019	86.25	45.45	10.2
2020	83.02	42.86	14.29
2021	80.92	47.58	12.56
2022	83.33	48.15	9.67
2023	67.14	49.67	12.78

## Sheet: b-lactams
year	plasmid	chromosome	Mobile Plasmids
2013	90.79	58.33	20.18
2014	88.63	70.35	27.19
2015	93.87	71.16	23.69
2016	94.09	73.7	23.92
2017	94.79	70.62	21.8
2018	96.67	78.57	22.7
2019	97.67	79.93	23.95
2020	95.86	77.85	23.6
2021	97.58	75.6	22.95
2022	97.74	75.93	18.52
2023	98.44	85.79	26.73

## Sheet: ESBL
year	plasmid	chromosome	Mobile Plasmids
2013	68.86	52.63	7.89
2014	73.89	65.13	12.9
2015	77.82	66.46	12.34
2016	82.35	66.99	12.27
2017	83.57	64.93	11.53
2018	85.08	71.11	12.38
2019	87.36	73.95	14.52
2020	82.61	70.39	12.42
2021	80.68	65.22	8.21
2022	80.86	67.28	7.61
2023	88.79	70.01	15.12

## Sheet: other b-lactams
year	plasmid	chromosome	Mobile Plasmids
2013	21.93	5.7	12.28
2014	14.75	5.22	14.29
2015	16.05	4.69	11.36
2016	11.74	6.71	11.65
2017	11.22	5.69	10.27
2018	11.59	7.46	10.32
2019	10.31	5.99	9.42
2020	13.25	7.45	11.18
2021	16.91	10.39	14.73
2022	16.87	8.64	10.91
2023	9.65	15.78	11.6

## Sheet: Aminoglycosides
year	plasmid	chromosome	Mobile Plasmids
2013	94.74	42.98	16.67
2014	74.65	39.63	12.9
2015	73.81	39.97	15.52
2016	80.67	40.6	17.21
2017	73.78	28.28	14.22
2018	84.76	37.62	15.56
2019	87.03	43.9	15.52
2020	84.89	47.2	19.67
2021	81.88	47.58	15.94
2022	84.36	51.03	17.9
2023	90.48	38.59	16.3

## Sheet: Sulfonamides
year	plasmid	chromosome	Mobile Plasmids
2013	83.77	15.79	14.04
2014	68.2	18.43	9.52
2015	67.45	19.91	13.1
2016	74.49	18.71	13.86
2017	69.19	12.32	11.69
2018	80.79	25.08	12.86
2019	82.37	26.16	14.41
2020	78.47	27.54	18.43
2021	76.57	31.64	16.18
2022	77.37	32.92	17.08
2023	83.31	22.95	14.6

## Sheet: Methotrexate
year	plasmid	chromosome	Mobile Plasmids
2013	74.56	32.89	7.02
2014	55.91	24.88	2.76
2015	60.18	25.97	4.69
2016	66.81	23.57	7.41
2017	62.56	15.32	6.32
2018	70.79	20.48	6.51
2019	77.05	25.5	4.1
2020	72.88	27.12	6
2021	67.63	22.95	5.07
2022	74.9	28.4	2.67
2023	75.88	24.9	8.6

## Sheet: Chloramphenicol
year	plasmid	chromosome	Mobile Plasmids
2013	22.37	5.7	3.95
2014	22.27	10.14	1.84
2015	22.33	7.42	3.1
2016	27.27	10.86	4.85
2017	23.22	7.42	4.9
2018	31.9	13.97	4.44
2019	27.38	13.41	2.22
2020	26.29	9.32	7.45
2021	28.02	8.7	4.35
2022	20.78	7.41	1.44
2023	49.93	12.52	5.08

## Sheet: Tetracyclines
year	plasmid	chromosome	Mobile Plasmids
2013	64.04	10.96	8.77
2014	50.38	13.21	2.61
2015	53.37	18.4	5.15
2016	62.4	19.06	6.09
2017	54.66	12.95	5.21
2018	61.11	16.98	6.83
2019	68.18	17.63	3.77
2020	64.8	15.73	11.18
2021	59.18	14.98	4.11
2022	60.29	21.19	2.06
2023	71.19	25.42	9.13

## Sheet: Macrolides
year	plasmid	chromosome	Mobile Plasmids
2013	69.74	7.46	5.26
2014	46.24	11.98	3.38
2015	48.98	11.2	4.16
2016	57.55	14.47	6.8
2017	53.71	10.9	5.53
2018	60.32	17.62	5.24
2019	64.97	18.96	3.88
2020	63.15	20.29	3.73
2021	64.73	18.12	3.38
2022	64.81	17.08	1.85
2023	64.8	11.86	9

[truncated: 5 more sheets: Quinolones, Rifampicin, Polymyxins, Lincoamides, Fosfomycins]
